# Supplementary material for: pCysMod: Prediction of Multiple Cysteine Modifications Based on Deep Learning Framework
Source: Front Cell Dev Biol. 2021 Feb 23;9:617366. doi: 10.3389/fcell.2021.617366 (PMC7959776; doi:10.3389/fcell.2021.617366)
Supplement: Supplementary file 4 [file Table_1.XLSX]

## Sheet: Sheet1
Table S1. Experimentally identified cysteine modification sites.
UinProt	Gene	Position	Sequence Window	Organism	Type	Pmids
A0A024RBG1	NUDT4B	132	KREWFKVEDAIKVLQCHKPVHAEYLEKLKLG	Homo sapiens	S-nitrosylation (-SNO)	20687582; 22782549
A0A075B759	PPIAL4E	115	MANAGPNTNGSQFFICAAKTEWLDGKHVAFG	Homo sapiens	S-sulfhydration (-SSH)	31668058
A0A075B759	PPIAL4E	52	RALSTGEKGFRYKGSCFHRIIPGFMCQGGDF	Homo sapiens	S-sulfhydration (-SSH)	31411056
A0A075B759	PPIAL4E	62	RYKGSCFHRIIPGFMCQGGDFTRPNGTGDKS	Homo sapiens	S-nitrosylation (-SNO)	19483679; 26338901; 26780921
A0A075B759	PPIAL4E	62	RYKGSCFHRIIPGFMCQGGDFTRPNGTGDKS	Homo sapiens	S-sulfhydration (-SSH)	31411056; 31668058
A0A075B759	PPIAL4E	62	RYKGSCFHRIIPGFMCQGGDFTRPNGTGDKS	Homo sapiens	S-sulfinylation (-SO2H)	30177848
A0A075B767	PPIAL4H	52	RALSTGEKGFRYKGSCFHRIIPGFMCQGGDF	Homo sapiens	S-sulfhydration (-SSH)	31411056
A0A075B767	PPIAL4H	62	RYKGSCFHRIIPGFMCQGGDFTRPNGTDDKS	Homo sapiens	S-nitrosylation (-SNO)	19483679; 26338901; 26780921
A0A075B767	PPIAL4H	62	RYKGSCFHRIIPGFMCQGGDFTRPNGTDDKS	Homo sapiens	S-sulfhydration (-SSH)	31411056; 31668058
A0A075B767	PPIAL4H	62	RYKGSCFHRIIPGFMCQGGDFTRPNGTDDKS	Homo sapiens	S-sulfinylation (-SO2H)	30177848
A0A096LP55	UQCRHL	81	DCTEELFDFLHAKDHCVAHKLFNNLK*****	Homo sapiens	S-sulfhydration (-SSH)	31411056
A0A096MIV5	Abcf2	590	HDFRLIQQVAQEIWVCEKQTITKWPGDILAY	Rattus norvegicus	S-nitrosylation (-SNO)	24152285
A0A096MIX2	Ddx17	191	ELAQQVQQVADDYGKCSRLKSTCIYGGAPKG	Rattus norvegicus	S-nitrosylation (-SNO)	29970601
A0A096MIX2	Ddx17	198	QVADDYGKCSRLKSTCIYGGAPKGPQIRDLE	Rattus norvegicus	S-nitrosylation (-SNO)	24152285
A0A096MIX2	Ddx17	240	RLIDFLESGKTNLRRCTYLVLDEADRMLDMG	Rattus norvegicus	S-nitrosylation (-SNO)	29970601
A0A096MIX2	Ddx17	352	EKENKTIIFVETKRRCDDLTRRMRRDGWPAM	Rattus norvegicus	S-nitrosylation (-SNO)	29970601
A0A096MIX2	Ddx17	368	DDLTRRMRRDGWPAMCIHGDKSQPERDWVLN	Rattus norvegicus	S-nitrosylation (-SNO)	29970601
A0A096MIX2	Ddx17	507	TTSSANNPNLMYQDECDRRLRGVKDGGRRDS	Rattus norvegicus	S-nitrosylation (-SNO)	29970601
A0A096MIY6	ENSRNOG00000051063	74	EVNFREIPSHVLSKVCMYFTYKVRYTNSSTE	Rattus norvegicus	S-nitrosylation (-SNO)	22782549
A0A096MJ11	Gsdmd	39	IPVDCLRNSTSFKPYCLLSRKLSSSWFWKPR	Rattus norvegicus	S-nitrosylation (-SNO)	24152285
A0A096MJ11	Gsdmd	57	SRKLSSSWFWKPRYTCVNLSIKDILEPSAPE	Rattus norvegicus	S-nitrosylation (-SNO)	24152285
A0A096MJE3	Gspt2	586	EKSKTRPRFVKQDQVCIARLRTAGTICLETF	Rattus norvegicus	S-nitrosylation (-SNO)	24152285
A0A096MJZ2	Tbl2	243	NSHAVISPCSRFVGSCGFTPDVKVWEVCFGK	Rattus norvegicus	S-nitrosylation (-SNO)	29970601
A0A096MJZ2	Tbl2	330	YLLRTGRFEEASTMPCRLALSPDTHVLALAT	Rattus norvegicus	S-nitrosylation (-SNO)	29970601
A0A096MK92	Ift88	402	IAPVIEASFAVGYNWCVEVVKASQYVELAND	Rattus norvegicus	S-nitrosylation (-SNO)	29970601
A0A0A0MY14	LOC100359503	27	ARVTKVLGRTGSQGQCTQVRVEFMDDTSRSI	Rattus norvegicus	S-nitrosylation (-SNO)	24152285; 29970601
A0A0A0MY14	LOC100359503	27	ARVTKVLGRTGSQGQCTQVRVEFMDDTSRSI	Rattus norvegicus	S-sulfinylation (-SO2H)	25561502
A0A0A6YVU8	Gm9774	88	LIIFPDDCEFKRVPQCPSGRVYVLKFKAGSK	Mus musculus	S-nitrosylation (-SNO)	21278135; 22782549; 29180682
A0A0B4J2A2	PPIAL4C	115	MANAGPNTNGSQFFICTAKTEWLDGKHVAFG	Homo sapiens	S-sulfhydration (-SSH)	31668058
A0A0B4J2A2	PPIAL4C	52	RALSTGEKGFRYKGSCFHRIIPGFMCQGGDF	Homo sapiens	S-sulfhydration (-SSH)	31411056
A0A0B4J2A2	PPIAL4C	62	RYKGSCFHRIIPGFMCQGGDFTRPNGTGDKS	Homo sapiens	S-nitrosylation (-SNO)	19483679; 26338901; 26780921
A0A0B4J2A2	PPIAL4C	62	RYKGSCFHRIIPGFMCQGGDFTRPNGTGDKS	Homo sapiens	S-sulfhydration (-SSH)	31411056; 31668058
A0A0B4J2A2	PPIAL4C	62	RYKGSCFHRIIPGFMCQGGDFTRPNGTGDKS	Homo sapiens	S-sulfinylation (-SO2H)	30177848
A0A0B4J2D5	GATD3B	153	GAAKNLSTFAVDGKDCKVNKEVERVLKEFHQ	Homo sapiens	S-sulfenylation (-SOH)	30312022
A0A0B4J2D5	GATD3B	176	RVLKEFHQAGKPIGLCCIAPVLAAKVLRGVE	Homo sapiens	S-nitrosylation (-SNO)	22782549; 23409062; 24105792
A0A0B4J2D5	GATD3B	176	RVLKEFHQAGKPIGLCCIAPVLAAKVLRGVE	Homo sapiens	S-sulfenylation (-SOH)	30312022
A0A0B4J2D5	GATD3B	177	VLKEFHQAGKPIGLCCIAPVLAAKVLRGVEV	Homo sapiens	S-nitrosylation (-SNO)	22782549; 23409062; 24105792
A0A0B4J2E5	LOC102724159	149	FVLDKTYFGPYDETTCIDWTDDSRCFVVGSK	Homo sapiens	S-nitrosylation (-SNO)	31097712
A0A0B4J2E5	LOC102724159	60	NKSDTLPLATRYNVKCVGLSPDGRLAIIVDE	Homo sapiens	S-nitrosylation (-SNO)	31097712
A0A0C6G3Q8	SSR2	523	EKNFWRMFDNGLYEQCRRKYKAIGTFMSVYY	Solanum lycopersicum	S-nitrosylation (-SNO)	31277045; 31350547
A0A0G2JMZ2	ENSG00000275621	1039	MACCLCQFKNSIEAVCKTVKLHCNSACLTNT	Homo sapiens	S-nitrosylation (-SNO)	23409062
A0A0G2JMZ2	ENSG00000275621	922	DSFEGLLSLQYLDLSCNKIQSIERHTFEPLP	Homo sapiens	S-sulfenylation (-SOH)	30312022
A0A0G2JMZ2	ENSG00000275621	946	HTFEPLPFLKFINLSCNVITELSFGTFQAWH	Homo sapiens	S-nitrosylation (-SNO)	23409062
A0A0G2JPB7	ENSG00000275798	50	AHPILAGVGEDALLTCQLLPKRTTMHVEVRW	Homo sapiens	S-sulfhydration (-SSH)	31411056
A0A0G2JT64	Akr1b8	187	NKPGLKHKPVTNQVECHPYLTQEKLIQYCHS	Rattus norvegicus	S-nitrosylation (-SNO)	24152285
A0A0G2JT64	Akr1b8	45	EAVKAAIDAGYRHIDCAYAYCNENEVGEAIQ	Rattus norvegicus	S-nitrosylation (-SNO)	24152285
A0A0G2JT64	Akr1b8	83	VRREDLFIVSKLWPTCFEKKLLKEAFQKTLT	Rattus norvegicus	S-nitrosylation (-SNO)	24152285
A0A0G2JTA1	Ppp2r5e	106	STLNELVDYITISRGCLTEQTYPEVVRMVSC	Rattus norvegicus	S-nitrosylation (-SNO)	29970601
A0A0G2JTA1	Ppp2r5e	121	CLTEQTYPEVVRMVSCNIFRTLPPSDSNEFD	Rattus norvegicus	S-nitrosylation (-SNO)	29970601
A0A0G2JTA7	Rasal2	555	ALGEFIKALYESDENCEVDPSKCSSSELTDH	Rattus norvegicus	S-nitrosylation (-SNO)	29970601
A0A0G2JTR4	Abr	346	AKLKKTSAGKHQQYDCKWYIPLADLVFPSPE	Rattus norvegicus	S-nitrosylation (-SNO)	24152285
A0A0G2JU25	Galnt2	467	EWALTKEKSVKHMDLCLTVVDRSPGSLIRLQ	Rattus norvegicus	S-nitrosylation (-SNO)	22363674
A0A0G2JU43	LOC100361920	56	HIKKEFDKKYNPTWHCIVGRNFNSYVTHETK	Rattus norvegicus	S-nitrosylation (-SNO)	24152285
A0A0G2JUD2	Sar1a	264	WKALVTKKTDGKGISCMNTTVSESPFKCDPD	Rattus norvegicus	S-nitrosylation (-SNO)	24152285
A0A0G2JUE8	ENSRNOG00000057449	51	RFQCVFSSLPGIYYFCGESGHLAKVCDLYFG	Rattus norvegicus	S-nitrosylation (-SNO)	24152285
A0A0G2JUF2	Snx30	103	TRDLFVTVDDPKKHVCTMETYITYRITTKST	Rattus norvegicus	S-nitrosylation (-SNO)	24152285
A0A0G2JUI5	Clasp1	1225	QEDLNEPIKRDGKKDCDIVSRDGGAASPATE	Rattus norvegicus	S-nitrosylation (-SNO)	29970601
A0A0G2JUI5	Clasp1	877	HYLRQTEDVAEVLNHCASSNWSERKEGLLGL	Rattus norvegicus	S-nitrosylation (-SNO)	29970601
A0A0G2JV24	Thbs1	303	EENRELASELRRPPLCFHNGVQYRNNEEWTV	Rattus norvegicus	S-nitrosylation (-SNO)	24152285
A0A0G2JV24	Thbs1	390	SCSATGNGIQQRGRSCDSLNNRCEGSSVQTR	Rattus norvegicus	S-nitrosylation (-SNO)	24152285
A0A0G2JV24	Thbs1	503	CSVTCGGGVQRRSRLCNNPTPQFGGKDCVGD	Rattus norvegicus	S-nitrosylation (-SNO)	24152285
A0A0G2JV24	Thbs1	546	PMDGCLSNPCFAGAKCTSYPDGSWKCGACPP	Rattus norvegicus	S-nitrosylation (-SNO)	24152285
A0A0G2JV24	Thbs1	647	NPCTDGTHDCNKNAKCNYLGHYSDPMYRCEC	Rattus norvegicus	S-nitrosylation (-SNO)	24152285
A0A0G2JV24	Thbs1	797	AVDIDGDGILNERDNCQYVYNVDQRDTDMDG	Rattus norvegicus	S-nitrosylation (-SNO)	24152285
A0A0G2JVI3	ENSRNOG00000061099	494	QGKINDEDKQKILDKCNEIISWLDKNQTAEK	Rattus norvegicus	S-nitrosylation (-SNO)	22782549; 24152285
A0A0G2JVI3	ENSRNOG00000061099	523	EKEEFEHQQKELEKVCNPIITKLYQSAGGMP	Rattus norvegicus	S-nitrosylation (-SNO)	22782549
A0A0G2JVI3	ENSRNOG00000061099	523	EKEEFEHQQKELEKVCNPIITKLYQSAGGMP	Rattus norvegicus	S-sulfinylation (-SO2H)	25561502
A0A0G2JW60	Utrn	2093	SKQVSGYRKRLDEVVCWLTKVENAVQKRSTP	Rattus norvegicus	S-nitrosylation (-SNO)	24152285
A0A0G2JW60	Utrn	2185	CREVPSLLKTRTQDPCSAPQTRIAAHPNVQK	Rattus norvegicus	S-nitrosylation (-SNO)	24152285
A0A0G2JWD6	Ap3b1	889	ELLHRMRGKGLAAHYCFPRQPCIFGDKMVSV	Rattus norvegicus	S-nitrosylation (-SNO)	24152285
A0A0G2JWG6	Golgb1	1440	AKEHEERLKQVQVEICELKKQPKELEEESKA	Rattus norvegicus	S-nitrosylation (-SNO)	22363674
A0A0G2JWG6	Golgb1	2308	SLKDQSTDLKNSLEKCREHENNLEGIIKQQE	Rattus norvegicus	S-nitrosylation (-SNO)	22363674
A0A0G2JWU1	ENSRNOG00000055222	222	QCTRIIYGGSVTGATCKELASQPDVDGFLVG	Rattus norvegicus	S-nitrosylation (-SNO)	24152285
A0A0G2JWU1	ENSRNOG00000055222	222	QCTRIIYGGSVTGATCKELASQPDVDGFLVG	Rattus norvegicus	S-sulfinylation (-SO2H)	25561502
A0A0G2JWU1	ENSRNOG00000055222	25	KFFVGGNWKMNGKKKCLGELICTLNAAKMPA	Rattus norvegicus	S-nitrosylation (-SNO)	24152285
A0A0G2JWU1	ENSRNOG00000055222	25	KFFVGGNWKMNGKKKCLGELICTLNAAKMPA	Rattus norvegicus	S-sulfinylation (-SO2H)	25561502
A0A0G2JWU1	ENSRNOG00000055222	31	NWKMNGKKKCLGELICTLNAAKMPADTEVVC	Rattus norvegicus	S-sulfinylation (-SO2H)	25561502
A0A0G2JWU1	ENSRNOG00000055222	71	ARQKLDPKIAVAAQNCYKVTNGAFTGEISPG	Rattus norvegicus	S-nitrosylation (-SNO)	22782549
A0A0G2JWU1	ENSRNOG00000055222	71	ARQKLDPKIAVAAQNCYKVTNGAFTGEISPG	Rattus norvegicus	S-sulfinylation (-SO2H)	25561502
A0A0G2JX41	ENSRNOG00000030152	142	GEKYIRRVRMRTGVACSVSQAQKNELILEGN	Rattus norvegicus	S-nitrosylation (-SNO)	29970601
A0A0G2JX45	Ate1	201	VGPKPGKGADLSKPPCRKAKEMRKERKRLKL	Rattus norvegicus	S-nitrosylation (-SNO)	24152285
A0A0G2JX45	Ate1	408	TSQLSYYYMGFYIHSCPKMRYKGQYRPSDLL	Rattus norvegicus	S-nitrosylation (-SNO)	24152285
A0A0G2JX45	Ate1	72	KPVMNQTCCPQYTIRCHPLQFQPSKSHKKVL	Rattus norvegicus	S-nitrosylation (-SNO)	24152285
A0A0G2JXD0	LOC103692829	134	GEKYIRRVRMRTGVACSVSQAQKDELILEGN	Rattus norvegicus	S-nitrosylation (-SNO)	29970601
A0A0G2JXD0	LOC103692829	74	KWWGNRKELATVRTICSHVQNMIKGVTLGFR	Rattus norvegicus	S-nitrosylation (-SNO)	29970601
A0A0G2JXP3	Nedd4l	928	IEQWGSPEKLPRAHTCFNRLDLPPYETFEDL	Rattus norvegicus	S-nitrosylation (-SNO)	24152285
A0A0G2JXT8	Flnb	1434	VDPSKVKIAGPGLSSCVRACIPQSFTVDTSK	Rattus norvegicus	S-nitrosylation (-SNO)	24152285
A0A0G2JXT8	Flnb	2289	SPYLVPVIAPSDDARCLTVLSLQESGLKVNQ	Rattus norvegicus	S-nitrosylation (-SNO)	24152285
A0A0G2JXT8	Flnb	450	DAIPKSPFGVQIGEACNPNACRASGRGLQPK	Rattus norvegicus	S-nitrosylation (-SNO)	24152285
A0A0G2JY03	ENSRNOG00000054121	16	GETMRIASSEFADDPCSSVKRGTMVRAARAL	Rattus norvegicus	S-nitrosylation (-SNO)	29970601
A0A0G2JY24	ENSRNOG00000055063	32	DIINALCFSPNCYWLCAATGPSIKIWDLEGK	Rattus norvegicus	S-nitrosylation (-SNO)	29970601
A0A0G2JY70	ENSRNOG00000054540	29	RIMLTSRRVKSLEKVCADLIRGAKEKNLKVK	Rattus norvegicus	S-nitrosylation (-SNO)	29970601
A0A0G2JYA4	LOC100362453	266	CHDRNVVTIFSAPNYCYRCGNQAAIMELDDT	Rattus norvegicus	S-nitrosylation (-SNO)	24152285
A0A0G2JYJ7	Rbms2	213	IKTPPGVAAPSDPLLCKFADGGPKKRQNQGK	Rattus norvegicus	S-nitrosylation (-SNO)	24152285
A0A0G2JYW6	ENSRNOG00000055383	132	VSEALAENPGLVMKSCYEDGWLIKMTLSDPS	Rattus norvegicus	S-nitrosylation (-SNO)	24152285
A0A0G2JZ60	Fsd1l	218	RKTNFEGLPRVKDERCWEVIDNIKGTEYTLS	Rattus norvegicus	S-nitrosylation (-SNO)	29970601
A0A0G2JZ79	Sirt1	203	CEAVRGDIFNQVVPRCPRCPADEPLAIMKPE	Rattus norvegicus	S-nitrosylation (-SNO)	UniProt
A0A0G2JZ79	Sirt1	206	VRGDIFNQVVPRCPRCPADEPLAIMKPEIVF	Rattus norvegicus	S-nitrosylation (-SNO)	UniProt
A0A0G2JZI2	Eprs	105	SSCDVLTSAIKELNHCLSLRTYLVGNSLTLA	Rattus norvegicus	S-nitrosylation (-SNO)	29970601
A0A0G2JZI2	Eprs	1076	KDFFDAEIKKLGVENCYFPIFVSQGALEKEK	Rattus norvegicus	S-nitrosylation (-SNO)	29970601
A0A0G2JZI2	Eprs	1148	WVQSHRDLPIRLNQWCNVVRWEFKHPQPFLR	Rattus norvegicus	S-nitrosylation (-SNO)	29970601
A0A0G2JZI2	Eprs	1252	QGATSHHLGQNFSKMCEIVFEDPKTPGEKQF	Rattus norvegicus	S-nitrosylation (-SNO)	29970601
A0A0G2JZI2	Eprs	1271	FEDPKTPGEKQFAYQCSWGLTTRTIGVMIMV	Rattus norvegicus	S-nitrosylation (-SNO)	24152285; 29970601
A0A0G2JZI2	Eprs	134	LADLCVWATLKGNAACQEHLRQSKTLVHVNR	Rattus norvegicus	S-nitrosylation (-SNO)	29970601
A0A0G2JZI2	Eprs	1377	GVPVRLEVGPRDMKSCQFVAVRRDTGEKLTI	Rattus norvegicus	S-nitrosylation (-SNO)	29970601
A0A0G2JZI2	Eprs	336	QMWEEMKRGSQFGQSCCLRAKIDMSSNNGCM	Rattus norvegicus	S-nitrosylation (-SNO)	24152285
A0A0G2JZI2	Eprs	337	MWEEMKRGSQFGQSCCLRAKIDMSSNNGCMR	Rattus norvegicus	S-nitrosylation (-SNO)	24152285
A0A0G2JZI2	Eprs	660	VNKDSKHEELMLGDPCLKDLKKGDIIQLQRR	Rattus norvegicus	S-nitrosylation (-SNO)	24152285; 29970601
A0A0G2JZI2	Eprs	680	KKGDIIQLQRRGFFICDQPYEPVSPYSCKEA	Rattus norvegicus	S-nitrosylation (-SNO)	24152285
A0A0G2JZI2	Eprs	744	GSAPKERPAAAVSAPCAAAEDAAILYSRVAV	Rattus norvegicus	S-nitrosylation (-SNO)	29970601
A0A0G2JZI2	Eprs	856	KAEKAPKAKINDAVECLLSLKAEYKEKTGKE	Rattus norvegicus	S-nitrosylation (-SNO)	29970601
A0A0G2JZI2	Eprs	910	GSETPEAKLLFDRVACQGEVVRKLKAEKASK	Rattus norvegicus	S-nitrosylation (-SNO)	24152285; 29970601
A0A0G2JZI2	Eprs	92	EIDHWLEFSATKLSSCDVLTSAIKELNHCLS	Rattus norvegicus	S-nitrosylation (-SNO)	24152285; 29970601
A0A0G2JZV9	LOC103694878	50	LLKGQHLSEQFSQVNCLKKVPVLKDGSFVLT	Rattus norvegicus	S-nitrosylation (-SNO)	16418269; 22363674; 22782549
A0A0G2K001	Nsd3	634	LKTGLQKGASEISDSCKPLKKRSRASTDVET	Rattus norvegicus	S-nitrosylation (-SNO)	29970601
A0A0G2K001	Nsd3	652	LKKRSRASTDVETASCTYRDTSDSDSRGPSD	Rattus norvegicus	S-nitrosylation (-SNO)	29970601
A0A0G2K001	Nsd3	736	LVACEGECCRHFHPECLGLAAVPEGRFTCEE	Rattus norvegicus	S-nitrosylation (-SNO)	29970601
A0A0G2K046	Mypn	1243	GWYTLSAKNEAGIVSCTARLDIYAQWHQQIP	Rattus norvegicus	S-nitrosylation (-SNO)	24152285
A0A0G2K0H9	RGD1564855	141	ETKEVYEGEVTELTPCETENPMGGYGKTISH	Rattus norvegicus	S-nitrosylation (-SNO)	29970601
A0A0G2K0H9	RGD1564855	94	LALAIAQELGSKVPFCPMVGSEVYSTEIKKT	Rattus norvegicus	S-nitrosylation (-SNO)	29970601
A0A0G2K1B6	Nf1x	332	DAGPASLKKSGKLDFCSALSSQGSSPRMAFT	Rattus norvegicus	S-nitrosylation (-SNO)	29970601
A0A0G2K1E2	Itga5	241	YLSTENFTRILEYAPCRSDFGSAAGQGYCQG	Rattus norvegicus	S-nitrosylation (-SNO)	24152285
A0A0G2K1E2	Itga5	254	APCRSDFGSAAGQGYCQGGFSAEFTKTGRVV	Rattus norvegicus	S-nitrosylation (-SNO)	24152285
A0A0G2K1E5	Sympk	578	LGAVKRILRAEKAVACSGAAQVRIKILASLV	Rattus norvegicus	S-nitrosylation (-SNO)	29970601
A0A0G2K1E5	Sympk	848	GMGMNSPELLLLVENCPKGAETLVTRCLHSL	Rattus norvegicus	S-nitrosylation (-SNO)	29970601
A0A0G2K1E5	Sympk	859	LVENCPKGAETLVTRCLHSLTDKVPPSPELV	Rattus norvegicus	S-nitrosylation (-SNO)	29970601
A0A0G2K2E4	LOC100911252	115	MANAGPNTNGSQFFICTAKTEWLDGKHVVFG	Rattus norvegicus	S-nitrosylation (-SNO)	24152285
A0A0G2K2E4	LOC100911252	161	GSRNGKTSKKITISDCGQL************	Rattus norvegicus	S-nitrosylation (-SNO)	22782549; 24152285
A0A0G2K2F6	ENSRNOG00000055046	69	RAGKIVVNLTERLNKCGVISPRFDVQLKDLE	Rattus norvegicus	S-nitrosylation (-SNO)	24152285; 29970601
A0A0G2K2I0	Suz12	200	VLLVKVCHKKRKDVSCPIRQVPTGKKQVPLN	Rattus norvegicus	S-nitrosylation (-SNO)	29970601
A0A0G2K2I0	Suz12	495	VYHPKGARIDVSINECYDGSYAGNPQDIHRQ	Rattus norvegicus	S-nitrosylation (-SNO)	29970601
A0A0G2K2N0	Ptpn14	1052	YGKFKVTTKFRTDSGCYATTGLKVKHLLSGQ	Rattus norvegicus	S-nitrosylation (-SNO)	24152285
A0A0G2K3E9	ENSRNOG00000058863	36	RITLTSRNVKSLEKVCADLIRGAKEKNLKEW	Rattus norvegicus	S-nitrosylation (-SNO)	29970601
A0A0G2K3G4	ENSRNOG00000051748	54	ESLRSHFEQWGTLTDCVVMRDPNTKRSRGFG	Rattus norvegicus	S-nitrosylation (-SNO)	24152285
A0A0G2K3H2	Dock7	193	RRSMSIDDTPRGSWACSIFDLKNSLPDALLP	Rattus norvegicus	S-nitrosylation (-SNO)	24152285
A0A0G2K3H5	Sin3a	1064	STYQRKAEQLMSDENCFKLMFIQSQGQVQLT	Rattus norvegicus	S-nitrosylation (-SNO)	29970601
A0A0G2K3Z9	ENSRNOG00000017695	71	IIAFSDRAEEFKKLNCQVIGASVDSHFCHLA	Rattus norvegicus	S-nitrosylation (-SNO)	24152285
A0A0G2K402	Myef2	537	PFDLTWQKLKEKFSQCGHVMFAEIKMENGKS	Rattus norvegicus	S-nitrosylation (-SNO)	29970601
A0A0G2K402	Myef2	555	VMFAEIKMENGKSKGCGTVRFESPESAEKAC	Rattus norvegicus	S-nitrosylation (-SNO)	29970601
A0A0G2K402	Myef2	570	CGTVRFESPESAEKACRIMNGIKISGREIDV	Rattus norvegicus	S-nitrosylation (-SNO)	29970601
A0A0G2K437	Amfr	362	FHNSCLRSWLEQDTSCPTCRMSLNIADGSRA	Rattus norvegicus	S-nitrosylation (-SNO)	24152285
A0A0G2K459	Mtch2	297	NSLFFRKVPCGKTYYCDLRMLI*********	Rattus norvegicus	S-nitrosylation (-SNO)	24152285
A0A0G2K459	Mtch2	56	RNIFGRQVYQLPGLFCYAQHIASIDGKRGLF	Rattus norvegicus	S-nitrosylation (-SNO)	24152285
A0A0G2K459	Mtch2	79	IDGKRGLFTGLTPRLCSGVLGTVVHGKVLQY	Rattus norvegicus	S-nitrosylation (-SNO)	24152285
A0A0G2K490	Tnik	269	KSKKWSKKFQSFIESCLVKNHGQRPATEQLM	Rattus norvegicus	S-nitrosylation (-SNO)	29970601
A0A0G2K4Y2	ENSRNOG00000057942	33	VTNPKCIAKDAGKKSCNCLLLKVNQITSVTE	Rattus norvegicus	S-nitrosylation (-SNO)	24152285
A0A0G2K4Y2	ENSRNOG00000057942	35	NPKCIAKDAGKKSCNCLLLKVNQITSVTESL	Rattus norvegicus	S-nitrosylation (-SNO)	24152285
A0A0G2K5L1	Fat1	3781	ARLSFVTPRHHRTAVCLCKDGTCPPVHQGCE	Rattus norvegicus	S-nitrosylation (-SNO)	24152285
A0A0G2K5L1	Fat1	575	LNNLNDNTPLFEKTNCEGTIPRDLGVGEQIT	Rattus norvegicus	S-nitrosylation (-SNO)	24152285
A0A0G2K5L2	LOC100911440	271	LERGVNEDTYSGFLDCARKIWRHEGPSAFLK	Rattus norvegicus	S-nitrosylation (-SNO)	16418269
A0A0G2K5L2	LOC100911440	52	QNQQNGQRMYASMSDCLIKTIRSEGYFGMYR	Rattus norvegicus	S-nitrosylation (-SNO)	16418269; 29970601
A0A0G2K5M6	Prr12	1579	LQKFTPEIKDGQRQFCATSNYLGYFGDAKNR	Rattus norvegicus	S-nitrosylation (-SNO)	29970601
A0A0G2K5M6	Prr12	374	GATRPPPPRSTATPKCQSLGGPAAAYATGKA	Rattus norvegicus	S-nitrosylation (-SNO)	29970601
A0A0G2K5M6	Prr12	888	PQGTKAPRFVPLTSICFPDSLLQDEERSFFP	Rattus norvegicus	S-nitrosylation (-SNO)	29970601
A0A0G2K5M6	Prr12	949	GPPPGPTAYDPYGPYCGGRASGTGPETPGLG	Rattus norvegicus	S-nitrosylation (-SNO)	29970601
A0A0G2K612	Smurf1	699	HLIDANTDNLPKAHTCFNRIDIPPYESYEKL	Rattus norvegicus	S-nitrosylation (-SNO)	24152285
A0A0G2K658	LOC102556347	202	VVNVSSGMSLRALKSCSPELQQKFRSETITE	Rattus norvegicus	S-nitrosylation (-SNO)	24152285
A0A0G2K6D5	Pitrm1	555	GLELQKQQSKHQDASCLPALKVSDIEPTMPF	Rattus norvegicus	S-nitrosylation (-SNO)	24152285
A0A0G2K6E0	Rhoc	107	LENIPEKWTPEVKHFCPNVPIILVGNKKDLR	Rattus norvegicus	S-nitrosylation (-SNO)	24152285
A0A0G2K6E0	Rhoc	159	GRDMANRISAFGYLECSAKTKEGVRENSRNL	Rattus norvegicus	S-nitrosylation (-SNO)	24152285
A0A0G2K6H7	LOC108348197	146	TRHPDLKTDGFGIDTCRSMVAVMDVSFWGQS	Rattus norvegicus	S-nitrosylation (-SNO)	24152285
A0A0G2K6I0	LOC691716	69	RAGNIVVNLTGRLNKCGVISPRFDVQLKDLE	Rattus norvegicus	S-nitrosylation (-SNO)	24152285; 29970601
A0A0G2K6L6	ENSRNOG00000059138	36	QITLTSRNVKSLEKVCADLIRGAKEKNLKVK	Rattus norvegicus	S-nitrosylation (-SNO)	29970601
A0A0G2K719	Ddx3x	223	KHAIPIIKEKRDLMACAQTGSGKTAAFLLPI	Rattus norvegicus	S-nitrosylation (-SNO)	29970601
A0A0G2K719	Ddx3x	298	YEEARKFSYRSRVRPCVVYGGAEIGQQIRDL	Rattus norvegicus	S-nitrosylation (-SNO)	24152285
A0A0G2K719	Ddx3x	317	GGAEIGQQIRDLERGCHLLVATPGRLVDMME	Rattus norvegicus	S-nitrosylation (-SNO)	24152285; 29970601
A0A0G2K7M1	ENSRNOG00000030224	150	HEKYDNSLKIVSNASCTTNCLAPLAKVIHDN	Rattus norvegicus	S-nitrosylation (-SNO)	16418269; 22782549; 24152285
A0A0G2K7M1	ENSRNOG00000030224	150	HEKYDNSLKIVSNASCTTNCLAPLAKVIHDN	Rattus norvegicus	S-sulfinylation (-SO2H)	25561502
A0A0G2K7M1	ENSRNOG00000030224	154	DNSLKIVSNASCTTNCLAPLAKVIHDNFGIV	Rattus norvegicus	S-nitrosylation (-SNO)	22782549
A0A0G2K7M1	ENSRNOG00000030224	154	DNSLKIVSNASCTTNCLAPLAKVIHDNFGIV	Rattus norvegicus	S-sulfinylation (-SO2H)	25561502
A0A0G2K7M1	ENSRNOG00000030224	245	AFCVPTPNVSVVDLTCRLEKPAKYDDIKKVV	Rattus norvegicus	S-nitrosylation (-SNO)	16418269; 24152285; 29970601
A0A0G2K7M1	ENSRNOG00000030224	245	AFCVPTPNVSVVDLTCRLEKPAKYDDIKKVV	Rattus norvegicus	S-sulfinylation (-SO2H)	25561502
A0A0G2K7W4	Map4k4	629	PSPKFAHHHLRSQDPCPPSRSEGLSQSSDSK	Rattus norvegicus	S-nitrosylation (-SNO)	29970601
A0A0G2K889	Ehmt1	1036	DSELCPTNYKYVSQNCVTSPMNIDRNITHLQ	Rattus norvegicus	S-nitrosylation (-SNO)	29970601
A0A0G2K889	Ehmt1	452	RRSRKKPSSMLGSEACKSSPGSMEQAALGDS	Rattus norvegicus	S-nitrosylation (-SNO)	29970601
A0A0G2K889	Ehmt1	533	ETPKSREISTLANNQCMATESVDHELGRCTN	Rattus norvegicus	S-nitrosylation (-SNO)	29970601
A0A0G2K889	Ehmt1	568	YELMRPSNKAPLLVLCEDHRGRMVKHQCCPG	Rattus norvegicus	S-nitrosylation (-SNO)	29970601
A0A0G2K889	Ehmt1	833	KAGAQVDPKDAEGSTCLHLAAKKGHYDVVQY	Rattus norvegicus	S-nitrosylation (-SNO)	29970601
A0A0G2K896	RGD1310507	585	ESWAKGLKHEDFELLCLDGTRKPVTEAQNCH	Rattus norvegicus	S-nitrosylation (-SNO)	22363674
A0A0G2K8A5	Uba1y	480	LGKQKYFLVGAGAIGCELLKNFAMIGLGCGE	Rattus norvegicus	S-nitrosylation (-SNO)	24152285
A0A0G2K8A5	Uba1y	631	SYSSSQDPPEKSIPICTLKNFPNAIEHTLQW	Rattus norvegicus	S-nitrosylation (-SNO)	24152285
A0A0G2K8D6	Dcun1d1	43	QFMIFTQSSEKTAVSCLSQNDWKLDVATDNF	Rattus norvegicus	S-nitrosylation (-SNO)	24152285
A0A0G2K8E0	ENSRNOG00000061441	13	***MSAHLQWMVVRNCSSFLIKRNKQTYSTE	Rattus norvegicus	S-nitrosylation (-SNO)	24152285
A0A0G2K8W1	ENSRNOG00000055526	36	RITLTSRNVKSLEKVCADLIRGAKEKNLKVK	Rattus norvegicus	S-nitrosylation (-SNO)	29970601
A0A0G2K8W9	Sptbn1	1389	QRLFDANKAELFTQSCADLDKWLHGLESQIQ	Rattus norvegicus	S-nitrosylation (-SNO)	29970601
A0A0G2K8W9	Sptbn1	1895	RENEVLEAWKSLLDACEGRRVRLVDTGDKFR	Rattus norvegicus	S-nitrosylation (-SNO)	29970601
A0A0G2K8W9	Sptbn1	604	ASAQKFATDGEGYKPCDPQVIRDRVAHMEFC	Rattus norvegicus	S-nitrosylation (-SNO)	29970601
A0A0G2K8Y5	LOC103692570	159	AEATHRVITIANRTHCPIYLVNVSSISAGDV	Rattus norvegicus	S-nitrosylation (-SNO)	29970601
A0A0G2K8Y5	LOC103692570	350	TQVQGGDFNLYENMRCHGVPLVTISRGRVVY	Rattus norvegicus	S-nitrosylation (-SNO)	29970601
A0A0G2K8Y5	LOC103692570	372	TISRGRVVYENGVFMCAEGTGKFCPLRSFPD	Rattus norvegicus	S-nitrosylation (-SNO)	29970601
A0A0G2K995	Fblim1	335	DAFKIECMGRNFHENCYRCEDCSVLLSVEPT	Rattus norvegicus	S-nitrosylation (-SNO)	24152285
A0A0G2K9D6	Smarcc1	107	GKHVTNPAFTKLPAKCFMDFKAGGTLCHILG	Rattus norvegicus	S-nitrosylation (-SNO)	29970601
A0A0G2K9D6	Smarcc1	519	YLTSTACRRNLTGDVCAVMRVHAFLEQWGLV	Rattus norvegicus	S-nitrosylation (-SNO)	29970601
A0A0G2K9D6	Smarcc1	760	RASGKVDPTYGLESSCIAGTGPDEPEKLEGS	Rattus norvegicus	S-nitrosylation (-SNO)	29970601
A0A0G2K9D6	Smarcc1	844	PEEKENEENKELTDTCKERESDTGKKKVEHE	Rattus norvegicus	S-nitrosylation (-SNO)	29970601
A0A0G2K9I8	LOC100361025	101	MFAAKAGARKVIGIECSSISDYAVKIVKANK	Rattus norvegicus	S-nitrosylation (-SNO)	24152285
A0A0G2K9I8	LOC100361025	208	YKIHWWENVYGFDMSCIKDVAIKEPLVDVVD	Rattus norvegicus	S-nitrosylation (-SNO)	24152285
A0A0G2K9I8	LOC100361025	232	PLVDVVDPKQLVTNACLIKEVDIYTVKVEDL	Rattus norvegicus	S-nitrosylation (-SNO)	24152285
A0A0G2K9I8	LOC100361025	342	RDLDFTIDLDFKGQLCELSCSTDYRMR****	Rattus norvegicus	S-nitrosylation (-SNO)	24152285
A0A0G2K9I8	LOC100361025	85	KDKVVLDVGSGTGILCMFAAKAGARKVIGIE	Rattus norvegicus	S-nitrosylation (-SNO)	24152285
A0A0G2K9N3	Ddx3	216	KHAIPIIKEKRDLMACAQTGSGKTAAFLLPI	Rattus norvegicus	S-nitrosylation (-SNO)	29970601
A0A0G2K9N3	Ddx3	310	GGADTVQQIRDLERGCHLLVATPGRLVDMME	Rattus norvegicus	S-nitrosylation (-SNO)	24152285; 29970601
A0A0G2KAI2	Phf2	440	TVRPEVNAVASSDEVCDGDREKEEPPSPIES	Rattus norvegicus	S-nitrosylation (-SNO)	29970601
A0A0G2KAN5	Erh	46	RPEGRTYADYESVNECMEGVCKMYEEHLKRM	Rattus norvegicus	S-nitrosylation (-SNO)	24152285
A0A0G2KB28	ENSRNOG00000030174	126	QTRAGQRTRFAVTGRCGSVLVRLIPAPRGTG	Rattus norvegicus	S-nitrosylation (-SNO)	24152285
A0A0G2KB28	ENSRNOG00000030174	167	LMMAGIDDCYTSARGCTATLGNFAKATFDAI	Rattus norvegicus	S-nitrosylation (-SNO)	24152285; 29970601
A0A0G2KBB9	Ank2	1390	RLPLFVKVRDTTQEPCGRLSFMKEPKSTRGL	Rattus norvegicus	S-nitrosylation (-SNO)	29970601
A0A0G2KBB9	Ank2	1580	EEAKQHAPVEIAEHPCVEVRVDRETKTKVEK	Rattus norvegicus	S-nitrosylation (-SNO)	29970601
A0A0G2KBB9	Ank2	2323	EGSCRDSQLPLVSSACKTQAVSETQESLATS	Rattus norvegicus	S-nitrosylation (-SNO)	29970601
A0A0G2KBB9	Ank2	2701	EEVKEDPGNPEEDKDCKSHLAEDSQTHSADG	Rattus norvegicus	S-nitrosylation (-SNO)	29970601
A0A0G2KBB9	Ank2	305	GQIDAKTRDGLTPLHCAARSGHDQVVELLLE	Rattus norvegicus	S-nitrosylation (-SNO)	29970601
A0A0G2KBB9	Ank2	3203	TMQWSDSLSTVKQTSCPTFPEPVGQLDFSTV	Rattus norvegicus	S-nitrosylation (-SNO)	29970601
A0A0G2KBB9	Ank2	3741	EVEDTQKATVIPDSLCKTPEDISTPPEEAKP	Rattus norvegicus	S-nitrosylation (-SNO)	29970601
A0A0G2KBB9	Ank2	60	DKVVEYLKGGIDINTCNQNGLNALHLAAKEG	Rattus norvegicus	S-nitrosylation (-SNO)	29970601
A0A0G2QC33	Atg4b	323	MGIGELDPSIAVGFFCKTEEDFNDWCQQVKK	Rattus norvegicus	S-nitrosylation (-SNO)	24152285
A0A0H2UHM7	LOC100909441	314	NQMVKCDPRHGKYMACCLLYRGDVVPKDVNA	Rattus norvegicus	S-nitrosylation (-SNO)	22782549
A0A0H2UHM7	LOC100909441	315	QMVKCDPRHGKYMACCLLYRGDVVPKDVNAA	Rattus norvegicus	S-nitrosylation (-SNO)	22782549
A0A0H2UHM7	LOC100909441	346	IATIKTKRTIQFVDWCPTGFKVGINYQPPTV	Rattus norvegicus	S-nitrosylation (-SNO)	22782549
A0A0H2UHM7	LOC100909441	375	TVVPGGDLARVQRAVCMLSNTTAIAEAWARL	Rattus norvegicus	S-nitrosylation (-SNO)	16418269
A0A0H2UHX3	Rps4x-ps9	68	VFAPRPSTGPHKLRECLPLIIFLRNRLKYAL	Rattus norvegicus	S-nitrosylation (-SNO)	22782549
A0A0N4SVP8	Eif4a3l2	137	IQKGLLALGDYMNVQCHACIGGTNVGEDIRK	Mus musculus	S-nitrosylation (-SNO)	29338241
A0A0N4SVU1	Gm7298	587	ASQTRLQVTASPQSLCGLRAVDQSVLLLKPE	Mus musculus	S-nitrosylation (-SNO)	26165157; 26338901
A0A0U1RVI9	ENSRNOG00000022934	162	KIGKPHTVPCKVTGRCGSVLVRLIPAPRGTG	Rattus norvegicus	S-nitrosylation (-SNO)	24152285
A0A0U1RVI9	ENSRNOG00000022934	203	LMMAGIDDCYTSARGCTATLGNFAKATFDAI	Rattus norvegicus	S-nitrosylation (-SNO)	24152285; 29970601
A0A140T8T4	Rpl9-ps6	134	GEKYIRRVRMRTGVACSVSQAQKDELILEGN	Mus musculus	S-nitrosylation (-SNO)	21278135; 22782549; 29180682; 29338241
A0A140T8T4	Rpl9-ps6	74	KWWGNRKELATVRTICSHVQNMIKGVTLGFQ	Mus musculus	S-nitrosylation (-SNO)	21278135; 23281369; 29180682; 29338241
A0A140UHY3	Ewsr1	529	PSGGGNVQHRAGDWQCPNPGCGNQNFAWRTE	Rattus norvegicus	S-nitrosylation (-SNO)	24152285
A0A140UHY3	Ewsr1	534	NVQHRAGDWQCPNPGCGNQNFAWRTECNQCK	Rattus norvegicus	S-nitrosylation (-SNO)	24152285
A0A178VR03	AT2G23890	404	TKVDAFDPKKVYYHGCLKSFLEITKWHGPEV	Arabidopsis thaliana	S-sulfenylation (-SOH)	31578252
A0A178VY62	AT2G25320	74	QEIVAVDRPGEYSALCRWTVESFTRVKAKAL	Arabidopsis thaliana	S-sulfenylation (-SOH)	31578252
A0A178W0K0	AT2G37020	159	DLKQYYGRLAEILEECPGQYYRYHGDWRSET	Arabidopsis thaliana	S-nitrosylation (-SNO)	25699590
A0A1B0GTU1	ZC3H11B	75	KRSEIPCYWENQPTGCQKLNCVFHHNRGRYV	Homo sapiens	S-nitrosylation (-SNO)	31097712
A0A1B0GUL7	ENSG00000230626	210	KPSNILVNSRGEIKLCDFGVSGQLIDSMANS	Homo sapiens	S-nitrosylation (-SNO)	26338901
A0A1B0GUS4	UBE2L5	86	KTKIYHPNIDEKGQVCLPVISAENWKPATKT	Homo sapiens	S-nitrosylation (-SNO)	19483679; 22782549; 23409062; 26338901
A0A1B0GUS4	UBE2L5	86	KTKIYHPNIDEKGQVCLPVISAENWKPATKT	Homo sapiens	S-sulfenylation (-SOH)	30312022
A0A1B0GUS4	UBE2L5	86	KTKIYHPNIDEKGQVCLPVISAENWKPATKT	Homo sapiens	S-sulfhydration (-SSH)	31411056
A0A1D5P0I0	PANX1	347	LLFLEENVSELKSYKCLKVLENIAVSEKFDV	Gallus gallus	S-nitrosylation (-SNO)	UniProt
A0A1D5P0I0	PANX1	40	YKGLRLELALDKIVTCIAVGLPLLLISLAFA	Gallus gallus	S-nitrosylation (-SNO)	UniProt
A0A1D5RDJ5	ENSMMUG00000059733	62	EKYSNVVFLEVDVDDCQDVASECEVKCMPTF	Macaca mulatta	S-nitrosylation (-SNO)	UniProt
A0A1D5RDJ5	ENSMMUG00000059733	69	FLEVDVDDCQDVASECEVKCMPTFQFFKKGQ	Macaca mulatta	S-nitrosylation (-SNO)	UniProt
A0A1D5RDJ5	ENSMMUG00000059733	73	DVDDCQDVASECEVKCMPTFQFFKKGQKVGE	Macaca mulatta	S-nitrosylation (-SNO)	UniProt
A0A1D5RLD8	Gm10358	150	HEKYDNSLKIVSNASCTTNCLAPLAKVIHDN	Mus musculus	S-nitrosylation (-SNO)	20925432; 22782549; 22833525; 23277143; 23281369; 24895380; 24926564; 26152695; 26338901; 27152368; 29180682; 29338241
A0A1D5RLD8	Gm10358	154	DNSLKIVSNASCTTNCLAPLAKVIHDNFGIV	Mus musculus	S-nitrosylation (-SNO)	20925432; 22782549; 22833525; 23277143; 23281369; 24895380; 24926564; 26152695; 26338901; 27152368; 29180682; 29338241
A0A1D5RLD8	Gm10358	282	PLKGILGYTEDQVVSCDFNSNSHSSTFDAGA	Mus musculus	S-nitrosylation (-SNO)	21278135; 22782549; 23277143; 29338241
A0A1I9LLJ3	AT3G43610	385	RAGQQLQVITKLLELCNLPASGHKNYTDLLP	Arabidopsis thaliana	S-sulfenylation (-SOH)	31578252
A0A1I9LMD5	AT3G58760	154	DYRDIDARTALHVAACQGRTDVVELLLSRGA	Arabidopsis thaliana	S-sulfenylation (-SOH)	31578252
A0A1I9LMN9	AT3G55870	406	EDQMLEEALLKDEKQCAEHIMLVDLGRNDVG	Arabidopsis thaliana	S-nitrosylation (-SNO)	25699590
A0A1I9LMN9	AT3G55870	406	EDQMLEEALLKDEKQCAEHIMLVDLGRNDVG	Arabidopsis thaliana	S-sulfenylation (-SOH)	31578252
A0A1I9LMV6	AT3G16565	159	TKFQTLHSAGHLLDMCMQKVGLGHLEPGKGY	Arabidopsis thaliana	S-sulfenylation (-SOH)	31578252
A0A1I9LQG9	AT3G29280	139	VEEKHGKKKVSVSFECETLKADEAAEDHIRQ	Arabidopsis thaliana	S-sulfenylation (-SOH)	31578252
A0A1I9LQG9	AT3G29280	90	IIDYNRKKEQTVVVECKGHDAARINDVEHAH	Arabidopsis thaliana	S-sulfenylation (-SOH)	31578252
A0A1I9LRJ3	GHS1	117	NRFRREVMRTGVIQECKRRRYFENKQDEKKR	Arabidopsis thaliana	S-sulfenylation (-SOH)	31578252
A0A1I9LRU1	AT3G42850	524	DYSGSLVLLMPTREACHAAVQRNHPSKQKLW	Arabidopsis thaliana	S-sulfenylation (-SOH)	31578252
A0A1I9LTS6	HGL1	882	NGYEEYSGTEYRSAGCTEEYNVIERDLEHAG	Arabidopsis thaliana	S-nitrosylation (-SNO)	25699590
A0A1P8AMQ7	AT1G23915	100	VNHKLDSALRHGQLACNHALESIRETIHLMQ	Arabidopsis thaliana	S-sulfenylation (-SOH)	31578252
A0A1P8AP72	PDE318	233	LRKKVQSVGKEHASLCAKALSKKEAEERLSE	Arabidopsis thaliana	S-sulfenylation (-SOH)	31578252
A0A1P8AS31	AT1G63140	313	AIFMKWILHDWTDEDCVKILKNYWKSLPEKG	Arabidopsis thaliana	S-nitrosylation (-SNO)	25699590
A0A1P8ATN7	AT1G50380	298	KVWLHKLGTEQSSDVCLYHEKDDMFSLELHA	Arabidopsis thaliana	S-sulfenylation (-SOH)	31578252
A0A1P8AU61	AT1G22660	109	KERKIFDRLLSTLRYCNLDTQLRVAGGWVRD	Arabidopsis thaliana	S-sulfenylation (-SOH)	31578252
A0A1P8AUY4	MDN1	2084	KLLPEIRQNLEAVAHCVQNKWLCILVGPSSS	Arabidopsis thaliana	S-sulfenylation (-SOH)	31578252
A0A1P8AUY4	MDN1	2279	AIEKGEWVVLKNANLCNPTVLDRINSLVEPC	Arabidopsis thaliana	S-sulfenylation (-SOH)	31578252
A0A1P8AUY4	MDN1	5214	ESGCGDFAIRALATVCRAMSQLELGSLAVAS	Arabidopsis thaliana	S-sulfenylation (-SOH)	31578252
A0A1P8AVM4	AT1G36085	43	VNHKLDSALRHGQLACNHALESIRETIQLMQ	Arabidopsis thaliana	S-sulfenylation (-SOH)	31578252
A0A1P8AX61	AT2G01755	126	DDEEVEVVIFKGVSSCLSGETAVDPARSVLP	Arabidopsis thaliana	S-nitrosylation (-SNO)	25699590
A0A1P8AZU6	AT2G41600	203	LISKGVSEGLTNFLLCHLNKKEQDQYVNWLR	Arabidopsis thaliana	S-nitrosylation (-SNO)	25699590
A0A1P8B5A6	AT4G21460	201	DNKWDHMIREGIQHGCLTDTKQCEEILEDML	Arabidopsis thaliana	S-sulfenylation (-SOH)	31578252
A0A1P8B7F5	AT4G15420	526	GERAVSSSSDVDTVECRNCKHSIPSRSIALH	Arabidopsis thaliana	S-nitrosylation (-SNO)	25699590
A0A1P8B7F5	AT4G15420	653	DTRDRMRGMSEHESTCGSRTAPCDSCGRSVM	Arabidopsis thaliana	S-nitrosylation (-SNO)	25699590
A0A1P8B7H4	AT4G20760	258	KNVSVELGRRKDPVACILLHPGTVDTDLSRP	Arabidopsis thaliana	S-sulfenylation (-SOH)	31578252
A0A1P8B8B4	AT4G01870	483	KFDPSDLTADKEDLPCDVKILTLENTGNNAF	Arabidopsis thaliana	S-nitrosylation (-SNO)	25699590
A0A1P8BA81	MTI20.21	61	RTAMETEMNSIVERLCNPGGPGLSGNLIDSE	Arabidopsis thaliana	S-nitrosylation (-SNO)	25699590
A0A1P8BAY2	AT5G41830	202	YVKMDTRMFQKLLSGCHMLKELLLMNLIWEE	Arabidopsis thaliana	S-nitrosylation (-SNO)	25699590
A0A1P8BB34	AT5G36230	109	VKSDEGERHTYSVIDCEPKREAILPSVVYIQ	Arabidopsis thaliana	S-sulfenylation (-SOH)	31578252
A0A1P8BB34	AT5G36230	362	SGKLELELMYKVQMQCYEDAKLMKVFPEVVR	Arabidopsis thaliana	S-sulfenylation (-SOH)	31578252
A0A1P8BG34	AT5G11910	222	EESLMDRLTTNAHEACLSIRENCRVLTVHGS	Arabidopsis thaliana	S-sulfenylation (-SOH)	31578252
A0A1S6KM66	101265051	85	RTKVFHPNINSNGSICLDILKEQWSPALTIS	Solanum lycopersicum	S-nitrosylation (-SNO)	31277045; 31350547
A0A1W2P6Q8	Gm9044	769	ELKKREDSAIPRRLECLKEDVQLQQEREKEL	Mus musculus	S-nitrosylation (-SNO)	21278135
A0A1W2P7H4	Gm9048	769	ELKKREDSAIPRRLECLKEDVQLQQEREKEL	Mus musculus	S-nitrosylation (-SNO)	21278135
A0A1W2P7Z8	Gm9045	769	ELKKREDSAIPRRLECLKEDVQLQQEREKEL	Mus musculus	S-nitrosylation (-SNO)	21278135
A0A1W2P855	Gm9046	769	ELKKREDSAIPRRLECLKEDVQLQQEREKEL	Mus musculus	S-nitrosylation (-SNO)	21278135
A0A1W2Q6F8	Ndufa10l1	67	KLHEYSRVITVDGNICSGKNKLARDIAEQLG	Rattus norvegicus	S-sulfinylation (-SO2H)	25561502
A0A1Y7VKT9	Gm16381	18	EVVCNDRLGKKVRVKCNTDDTIGDLKKLIAA	Mus musculus	S-nitrosylation (-SNO)	20925432; 21278135; 22782549; 29180682
A0A1Y7VKT9	Gm16381	6	**********MIEVVCNDRLGKKVRVKCNTD	Mus musculus	S-nitrosylation (-SNO)	21278135; 22782549
A0A1Y7VP24	Tes3-ps	29	QFMIFTQSSEKTAVSCLSQNDWKLDVATDNF	Mus musculus	S-nitrosylation (-SNO)	21278135; 22782549; 29180682
A0A286XBS9	PANX1	347	NLFLEENISELKSYKCLKVLENIKSNGQGID	Cavia porcellus	S-nitrosylation (-SNO)	UniProt
A0A286XBS9	PANX1	40	FKGLRLELAVDKMVTCIAVGLPLLLISLAFA	Cavia porcellus	S-nitrosylation (-SNO)	UniProt
A0A286Y3V0	Gapdh	265	AFRVPTPNVSVVDLTCRLEKPAKYDDIKKVV	Cavia porcellus	S-nitrosylation (-SNO)	UniProt
A0A287B8K3	PANX1	347	ILFLEENISELKSYKCLKILENIKSSGQGID	Sus scrofa	S-nitrosylation (-SNO)	UniProt
A0A287B8K3	PANX1	40	FKGLRLELAVDKMVTCIAVGLPLLLISLAFA	Sus scrofa	S-nitrosylation (-SNO)	UniProt
A0A2I3BPG9	Rpl36a-ps1	72	RKKAKTTKKIVLRLECVEPNCRSKRMLAIKR	Mus musculus	S-nitrosylation (-SNO)	23281369; 26165157; 29338241
A0A2I3BPG9	Rpl36a-ps1	77	TTKKIVLRLECVEPNCRSKRMLAIKRCKHFE	Mus musculus	S-nitrosylation (-SNO)	22782549; 23281369; 24926564; 29180682
A0A2I3BPG9	Rpl36a-ps1	88	VEPNCRSKRMLAIKRCKHFELGGDKKRKGQV	Mus musculus	S-nitrosylation (-SNO)	23281369
A0A2P2CLC5	nad5	552	LVADQFQRAFQTSTFCNRLYSFFNKRWFFDQ	Arabidopsis thaliana	S-sulfenylation (-SOH)	31578252
A0A2P2CLF5	rps7	61	VIKLMVDAVENIKPICEVAKVGVAGTIYDVP	Arabidopsis thaliana	S-sulfenylation (-SOH)	31578252
A0A2P2CLF9	atp1	390	SRVGSAAQLKAMKQVCGSLKLELAQYREVAA	Arabidopsis thaliana	S-sulfenylation (-SOH)	31578252
A0A2P2CLH9	atp4	125	ARCAPKCEKTVQALLCRNLNVKLATLTNAIS	Arabidopsis thaliana	S-sulfenylation (-SOH)	31578252
A0A2R8Y422	ENSG00000231767	121	YKVDENGKISCLHRECPSDECGAGVFMASHF	Homo sapiens	S-sulfenylation (-SOH)	30312022
A0A2R8Y422	ENSG00000231767	126	NGKISCLHRECPSDECGAGVFMASHFDRHYC	Homo sapiens	S-nitrosylation (-SNO)	31097712
A0A2R8Y422	ENSG00000231767	126	NGKISCLHRECPSDECGAGVFMASHFDRHYC	Homo sapiens	S-sulfenylation (-SOH)	30312022
A0A2R8Y422	ENSG00000231767	144	GVFMASHFDRHYCGKCCLTYCFNKPEDK***	Homo sapiens	S-nitrosylation (-SNO)	20687582; 22782549
A0A2R8Y422	ENSG00000231767	145	VFMASHFDRHYCGKCCLTYCFNKPEDK****	Homo sapiens	S-nitrosylation (-SNO)	22782549
A0A2R8Y422	ENSG00000231767	149	SHFDRHYCGKCCLTYCFNKPEDK********	Homo sapiens	S-nitrosylation (-SNO)	22782549; 31097712
A0A2R8Y422	ENSG00000231767	149	SHFDRHYCGKCCLTYCFNKPEDK********	Homo sapiens	S-sulfenylation (-SOH)	30312022
A0A2R8Y4L2	HNRNPA1P48	130	DKIVIQKYHTVNGHNCEVRKALSKQEMASAS	Homo sapiens	S-nitrosylation (-SNO)	22126794; 22782549; 26338901; 31097712; 31801946
A0A2R8Y4L2	HNRNPA1P48	130	DKIVIQKYHTVNGHNCEVRKALSKQEMASAS	Homo sapiens	S-sulfenylation (-SOH)	30312022
A0A2R8Y4L2	HNRNPA1P48	130	DKIVIQKYHTVNGHNCEVRKALSKQEMASAS	Homo sapiens	S-sulfhydration (-SSH)	31411056; 31668058
A0A2R8Y4L2	HNRNPA1P48	130	DKIVIQKYHTVNGHNCEVRKALSKQEMASAS	Homo sapiens	S-sulfinylation (-SO2H)	30177848
A0A2R8Y4Y8	OOSP4B	97	SYKPRLHTTYEFPVVCFVKRLKFPSVMHFGM	Homo sapiens	S-nitrosylation (-SNO)	19483679
A0A2R8YFR7	ENSG00000285408	186	ETSSDNSGQTRYYSPCEEHPAETNQNEGSES	Homo sapiens	S-nitrosylation (-SNO)	26338901; 31097712
A0A3B3IRV3	MCTS2P	113	DKGAIKFVLSGANIMCPGLTSPGAKLYPAAV	Homo sapiens	S-nitrosylation (-SNO)	26338901
A0A3Q1LJQ7	ENSBTAG00000045689	29	VVGRLEAVSHASDTHCGYGDSAAKGTTPYVQ	Bos taurus	S-nitrosylation (-SNO)	27075618
A0A3Q1LJQ7	ENSBTAG00000045689	30	VGRLEAVSHASDTHCGYGDSAAKGTTPYVQA	Bos taurus	S-nitrosylation (-SNO)	27075618
A0A3Q1LJQ7	ENSBTAG00000045689	424	KTDGCHVYLSKNSLDCEIVSAKSSEMNVIPT	Bos taurus	S-nitrosylation (-SNO)	27075618
A0A3Q1LJQ7	ENSBTAG00000045689	92	TGLKLERALLVTASQCQQPAGNKLSDLLAPI	Bos taurus	S-nitrosylation (-SNO)	27075618
A0A3Q1LKJ1	ENSBTAG00000010148	63	GCTNFQNWLKDGTVLCELINGLYPEGQAPVK	Bos taurus	S-nitrosylation (-SNO)	27075618
A0A3Q1LQR2	LOC112443216	295	KAYHEQLSVAEITNACFEPANQMVKCDPRHG	Bos taurus	S-nitrosylation (-SNO)	27075618
A0A3Q1LQR2	LOC112443216	315	NQMVKCDPRHGKYMACCLLYRGDVVPKDVNA	Bos taurus	S-nitrosylation (-SNO)	27075618
A0A3Q1LQR2	LOC112443216	316	QMVKCDPRHGKYMACCLLYRGDVVPKDVNAA	Bos taurus	S-nitrosylation (-SNO)	27075618
A0A3Q1LQR2	LOC112443216	347	IATIKTERTIQFVDWCPTGFKVGINYQPPTV	Bos taurus	S-nitrosylation (-SNO)	27075618
A0A3Q1LQR2	LOC112443216	348	ATIKTERTIQFVDWCPTGFKVGINYQPPTVV	Bos taurus	S-nitrosylation (-SNO)	27075618
A0A3Q1LRJ1	PAPOLB	160	DLRAVEEAFVPVIKLCFDGIEIDILFARLAL	Bos taurus	S-sulfenylation (-SOH)	22833525
A0A3Q1LRJ1	PAPOLB	197	LDLRDDSLLKNLDIRCIRSLNGCRVTDEILH	Bos taurus	S-sulfinylation (-SO2H)	22833525
A0A3Q1LT23	ENSBTAG00000049167	15	*MMAGIDDCYTSARGCTATLGNFAKATFDAI	Bos taurus	S-nitrosylation (-SNO)	27075618
A0A3Q1LUJ2	LOC782966	295	KAYHEQLSVAEITNACFEPANQMVKCDPRHG	Bos taurus	S-nitrosylation (-SNO)	27075618
A0A3Q1LUJ2	LOC782966	315	NQMVKCDPRHGKYMACCLLYRGDVVPKDVNA	Bos taurus	S-nitrosylation (-SNO)	27075618
A0A3Q1LUJ2	LOC782966	316	QMVKCDPRHGKYMACCLLYRGDVVPKDVNAA	Bos taurus	S-nitrosylation (-SNO)	27075618
A0A3Q1LW53	ENSBTAG00000007127	27	NKALSAGNIDDALQCYSEAIKLDPQNHVLYS	Bos taurus	S-nitrosylation (-SNO)	27075618
A0A3Q1LW53	ENSBTAG00000007127	63	YAKKGDYQKAYEDGCKTVDLKPDWGKGYSRK	Bos taurus	S-nitrosylation (-SNO)	27075618
A0A3Q1LX34	PCBP2	110	RPPVTLRLVVPASQCGSLIGKGGCKIKEIRE	Bos taurus	S-nitrosylation (-SNO)	27075618
A0A3Q1LX34	PCBP2	54	MREESGARINISEGNCPERIITLAGPTNAIF	Bos taurus	S-nitrosylation (-SNO)	27075618
A0A3Q1LX34	PCBP2	55	REESGARINISEGNCPERIITLAGPTNAIFK	Bos taurus	S-nitrosylation (-SNO)	27075618
A0A3Q1LY19	ENSBTAG00000016688	163	WKISGFPKNRVIGSGCNLDSARFRYLMGERL	Bos taurus	S-nitrosylation (-SNO)	27075618
A0A3Q1LY19	ENSBTAG00000016688	315	ISDVVKVTLTHEEEACLKKSADTLWGIQKEL	Bos taurus	S-nitrosylation (-SNO)	27075618; 30268931
A0A3Q1M4R3	ENSBTAG00000032217	164	WKLSGLPKHRVIGSGCNLDSARFRYLMAEKL	Bos taurus	S-nitrosylation (-SNO)	27075618
A0A3Q1M9Y7	ENSBTAG00000012401	56	MANAGPNTNGSQFFICTAKTDWLDGKHVVFG	Bos taurus	S-nitrosylation (-SNO)	27075618
A0A3Q1ME66	ENSBTAG00000051376	161	VGKGAAQREFTGLGNCITKIFKSDGLRGLYQ	Bos taurus	S-nitrosylation (-SNO)	UniProt
A0A3Q1MNB1	ENSBTAG00000049232	186	HALALYRTDDYLDQPCCETINRIKLYSESLA	Bos taurus	S-nitrosylation (-SNO)	27075618
A0A3Q1MNB1	ENSBTAG00000049232	187	ALALYRTDDYLDQPCCETINRIKLYSESLAR	Bos taurus	S-nitrosylation (-SNO)	27075618
A0A3Q1MUK9	ENSBTAG00000053551	49	TFYEGSWRRGSTAGGCRSYLDTFWTNPQFKI	Bos taurus	S-nitrosylation (-SNO)	27075618
A0A3Q1MWS4	ENSBTAG00000046821	195	LDLRDDSLLKNLDIRCIRSLNGCRVTDEILH	Bos taurus	S-sulfinylation (-SO2H)	22833525
A0A3Q1MWS4	ENSBTAG00000046821	34	GITSPISLAAPKETDCLLTQKLVETLKPFGV	Bos taurus	S-sulfinylation (-SO2H)	22833525
A0A3Q7E7D4	778218	250	QPDAEGKLPYTGSFDCAMKTLKTGGPFKFYT	Solanum lycopersicum	S-nitrosylation (-SNO)	31277045
A0A3Q7E7D4	778218	271	KTGGPFKFYTGFPVYCVRIAPHVMMTWIFLN	Solanum lycopersicum	S-nitrosylation (-SNO)	31277045
A0A3Q7E824	101265950	189	FNRLCPPNKEGKRKFCDIMFRRLKKLGIDKT	Solanum lycopersicum	S-nitrosylation (-SNO)	31277045
A0A3Q7E8A8	101249001	33	LVSSLTSAKSTDFDYCNKKANYDVKVSQIDI	Solanum lycopersicum	S-nitrosylation (-SNO)	31350547
A0A3Q7E8A8	101249001	95	VKYFFLNVHHEDIDLCKETSCPASGDFVISH	Solanum lycopersicum	S-nitrosylation (-SNO)	31350547
A0A3Q7E8I1	101268602	271	MVAYALKSEGGYVWACKNYDGDVQSDFLAQG	Solanum lycopersicum	S-nitrosylation (-SNO)	31350547
A0A3Q7E8I1	101268602	365	NNERLLDFTEKLEAACIGAVESGKMTKDLAL	Solanum lycopersicum	S-nitrosylation (-SNO)	31277045
A0A3Q7E8I1	101268602	75	IESAEATQKYNVAIKCATITPDEARVKEFNL	Solanum lycopersicum	S-nitrosylation (-SNO)	31277045; 31350547
A0A3Q7E8N9	101253818	145	ASPHNRKLVQPPEGTCF**************	Solanum lycopersicum	S-nitrosylation (-SNO)	31350547
A0A3Q7E957	101256315	27	EFKEAFSLFDKDGDGCITTKELGTVMRSLGQ	Solanum lycopersicum	S-nitrosylation (-SNO)	31350547
A0A3Q7E9H0	101256114	242	TLQALQYVQENPDEVCPAGWKPGDKSMKPDP	Solanum lycopersicum	S-nitrosylation (-SNO)	31350547
A0A3Q7E9H1	Solyc01g009180.3	587	FAFTANGWVQSYGSRCVKPPIIYGDVSRPKP	Solanum lycopersicum	S-nitrosylation (-SNO)	31350547
A0A3Q7E9H1	Solyc01g009180.3	645	LNWSFVRDDQPRFETCYQIALAIKDEVEDLE	Solanum lycopersicum	S-nitrosylation (-SNO)	31350547
A0A3Q7E9H4	Solyc01g009520.3	71	GSVKLPHIPRPKMKICMLGDAQHVGEAEKIG	Solanum lycopersicum	S-nitrosylation (-SNO)	31277045; 31350547
A0A3Q7E9L3	Solyc01g007940.3	297	QLVSFHTVSKGYWGECGQRGGYFEMTNIPPK	Solanum lycopersicum	S-nitrosylation (-SNO)	31277045; 31350547
A0A3Q7EA02	101263049	120	YGDDVPQTAENFRALCTGEKGFGFKDSAFHR	Solanum lycopersicum	S-nitrosylation (-SNO)	31350547
A0A3Q7EA02	101263049	242	TDRGDRPRKRVVISDCGELPIV*********	Solanum lycopersicum	S-nitrosylation (-SNO)	31350547
A0A3Q7ECG0	101253117	271	YFVTDSEKMSVEYENCKLLLVDKKITNARDL	Solanum lycopersicum	S-nitrosylation (-SNO)	31277045; 31350547
A0A3Q7ECG0	101253117	470	ATKAAVEEGIVVGGGCTLLRLAAKVDAIKGT	Solanum lycopersicum	S-nitrosylation (-SNO)	31350547
A0A3Q7ECG0	101253117	575	LEHAASVAKTFLMSDCVVVEIKEPEAAVAGN	Solanum lycopersicum	S-nitrosylation (-SNO)	31350547
A0A3Q7EFC3	101257502	232	KLSMLRNATWTLSNFCRGKPQPPFEQVRPAL	Solanum lycopersicum	S-nitrosylation (-SNO)	31277045
A0A3Q7EGK8	544054	145	HELSKSTGNAGGRIACGIIGLQG********	Solanum lycopersicum	S-nitrosylation (-SNO)	31277045; 31350547
A0A3Q7EGM6	Solyc01g067630.3	109	LGRLVAERWREEYPGCQIFGQTMTTDHHDEL	Solanum lycopersicum	S-nitrosylation (-SNO)	31350547
A0A3Q7EH43	Solyc01g074010.3	872	AAEAYLVGLFEDTNLCAIHAKRVTIMPKDIQ	Solanum lycopersicum	S-nitrosylation (-SNO)	31350547
A0A3Q7EHA7	Solyc01g079090.3	129	RNLGAEVFERLIEPFCSGVYAGDPSKLSMKA	Solanum lycopersicum	S-nitrosylation (-SNO)	31277045
A0A3Q7EHA7	Solyc01g079090.3	205	VGSFRKGLRMLPDAICERLGSKVKLSWKLSS	Solanum lycopersicum	S-nitrosylation (-SNO)	31277045; 31350547
A0A3Q7EHA9	Solyc01g073740.3	108	DPDEGIRFRGLSIPECQKVLPAAKPGGEPLP	Solanum lycopersicum	S-nitrosylation (-SNO)	31277045
A0A3Q7EHJ9	544039	123	PIGGAYRLIDVPMSNCINSGINKVYILTQFN	Solanum lycopersicum	S-nitrosylation (-SNO)	31277045
A0A3Q7EHQ1	101268314	110	HARDKKKQEDVLENYCKENPETDECRTYDN*	Solanum lycopersicum	S-nitrosylation (-SNO)	31277045; 31350547
A0A3Q7EHY3	101267346	401	MKECMPEAYKELVENCEILERHYKDMMDIEF	Solanum lycopersicum	S-nitrosylation (-SNO)	31277045
A0A3Q7EHY3	101267346	652	DALAARNNGAEGIGLCRTEHMFFASDERIKA	Solanum lycopersicum	S-nitrosylation (-SNO)	31277045
A0A3Q7EJ55	101256124	316	KPSGAKGVYWKSAHVCSSMGPSIRLNVREML	Solanum lycopersicum	S-nitrosylation (-SNO)	31277045
A0A3Q7EJH8	101245883	108	FKLEIPDKEAVRIESCEQAIEYVYNHPMSS*	Solanum lycopersicum	S-nitrosylation (-SNO)	31350547
A0A3Q7EK17	101267059	112	LNMPVDPVTQKTLGYCFIEYNTPQEAELSKE	Solanum lycopersicum	S-nitrosylation (-SNO)	31350547
A0A3Q7EMN6	101245698	113	RLEEKFAVLNTGIYECRSCGYKYNEATGDPS	Solanum lycopersicum	S-nitrosylation (-SNO)	31350547
A0A3Q7EMX2	Solyc01g096590.3	40	RITLSSKNVKNLEKVCADLVRGAKDKRLRVK	Solanum lycopersicum	S-nitrosylation (-SNO)	31277045
A0A3Q7EMX2	Solyc01g096590.3	74	RMPTKVLNITTRKSPCGEGTNTWDRFELRVH	Solanum lycopersicum	S-nitrosylation (-SNO)	31350547
A0A3Q7ENE9	Solyc01g099900.3	317	FTKTARARIEKAGGECLTFDQLALRAPLGQN	Solanum lycopersicum	S-nitrosylation (-SNO)	31350547
A0A3Q7ENK8	LSM4	59	ICTSKDGDRFWRMPECYIRGNTIKYLRVPDE	Solanum lycopersicum	S-nitrosylation (-SNO)	31277045; 31350547
A0A3Q7EP54	101253727	232	KLSMLRNATWTLSNFCRGKPPTPFEAVRPAL	Solanum lycopersicum	S-nitrosylation (-SNO)	31277045
A0A3Q7EP54	101253727	351	QLLTQNHKKSIKKEACWTISNITAGNRAQIQ	Solanum lycopersicum	S-nitrosylation (-SNO)	31350547
A0A3Q7EPA9	Solyc01g098870.3	1356	PLQTPFFMRKDIMAKCAQLAQFDEELYKVTG	Solanum lycopersicum	S-nitrosylation (-SNO)	31277045
A0A3Q7EPT6	101253133	21	KNRREISKYLFQEGVCYAKKDYNLAKHPLID	Solanum lycopersicum	S-nitrosylation (-SNO)	31277045; 31350547
A0A3Q7EQ38	Solyc01g103450.3	700	SYNVIRDENGNVKLDCPAIGKSFAAEEISAQ	Solanum lycopersicum	S-nitrosylation (-SNO)	31277045; 31350547
A0A3Q7EQ38	Solyc01g103450.3	929	KHIETTITRGKFEELCSDLLDRLKTPVQNSL	Solanum lycopersicum	S-nitrosylation (-SNO)	31277045; 31350547
A0A3Q7EQ90	101255143	266	KDEEDSEGRTALHFACGYGEEKCAQLLVEAG	Solanum lycopersicum	S-nitrosylation (-SNO)	31350547
A0A3Q7EQL2	Solyc01g104840.3	9	*******MSEEDEYRCFIGNLSWSTSDRGLK	Solanum lycopersicum	S-nitrosylation (-SNO)	31350547
A0A3Q7EQL9	Solyc01g101060.3	113	NIGFVSDDVGLDADNCKVLVYIEQQSPDIAQ	Solanum lycopersicum	S-nitrosylation (-SNO)	31277045; 31350547
A0A3Q7EQN7	543515	455	ANLAYTMVGSYEGSPCKYTTPLDGLGASVST	Solanum lycopersicum	S-nitrosylation (-SNO)	31350547
A0A3Q7EQU1	101244420	406	RIGAKYKVYPTYDFACPFVDAFEGITHALRS	Solanum lycopersicum	S-nitrosylation (-SNO)	31350547
A0A3Q7EQV5	Solyc01g105340.3	353	PDPVLKRDDTNILYNCKVSYIDAILGTTMKV	Solanum lycopersicum	S-nitrosylation (-SNO)	31277045
A0A3Q7ERS5	101254537	207	GMFYPAGSKHRFLRKCSDRSDEKRKRRLSHI	Solanum lycopersicum	S-nitrosylation (-SNO)	31277045
A0A3Q7ES45	Solyc01g104700.3	66	HPLDFFTNCGKIRFYCWDTAGQEKFGGLRDG	Solanum lycopersicum	S-nitrosylation (-SNO)	31350547
A0A3Q7ESA9	101249769	196	QVVFSDPYKVSEYNRCTSPYLDADAEAVRND	Solanum lycopersicum	S-nitrosylation (-SNO)	31277045; 31350547
A0A3Q7ESJ1	101244531	40	YNDVVPKTAENFRALCTGEKGIGPNTGVPLH	Solanum lycopersicum	S-nitrosylation (-SNO)	31350547
A0A3Q7ESN3	101250549	110	EKFGFEKVSEQFIDECKSKAVLYKHKKTGAE	Solanum lycopersicum	S-nitrosylation (-SNO)	31277045
A0A3Q7ESN3	101250549	195	SLNTFLNAFTYPDRTCYPVASTNTKDFYNLV	Solanum lycopersicum	S-nitrosylation (-SNO)	31350547
A0A3Q7ESW4	778325	162	TRYLASVIRKYGEEGCADITTRQNWQIRGVV	Solanum lycopersicum	S-nitrosylation (-SNO)	31277045
A0A3Q7ETE6	Solyc01g109655.1	8	********MADVEYRCFVGGLAWATTDQTLS	Solanum lycopersicum	S-nitrosylation (-SNO)	31350547
A0A3Q7ETK4	101246870	162	DKGLVPLAGSNDESWCQGLDGLASRSAAYYQ	Solanum lycopersicum	S-nitrosylation (-SNO)	31350547
A0A3Q7ETK4	101246870	276	EGILLKPSMVTPGAECKDRATPQQVADYTLS	Solanum lycopersicum	S-nitrosylation (-SNO)	31350547
A0A3Q7ETK4	101246870	344	PWHVSFSYARALQNTCLKTWGGQPENVKAAQ	Solanum lycopersicum	S-nitrosylation (-SNO)	31277045; 31350547
A0A3Q7ETK4	101246870	78	SPGRGILAMDESNATCGKRLASIGLENTEAN	Solanum lycopersicum	S-nitrosylation (-SNO)	31277045; 31350547
A0A3Q7ETK6	101252419	181	VDLRSVPKFREIAKYCLSMVDKESSGVSKEA	Solanum lycopersicum	S-nitrosylation (-SNO)	31277045; 31350547
A0A3Q7ETU0	Solyc01g109940.3	389	VKLAEGFNGADMRNVCTEAGMFAIRAERDYV	Solanum lycopersicum	S-nitrosylation (-SNO)	31277045; 31350547
A0A3Q7EU63	101264261	30	EKARRDLRALISNKSCAPIMLRLAWHDAGTY	Solanum lycopersicum	S-nitrosylation (-SNO)	31277045
A0A3Q7EU87	Solyc01g111120.3	137	VKNSLTDRIEVSAQNCWTGKGGAFTGEISVE	Solanum lycopersicum	S-nitrosylation (-SNO)	31350547
A0A3Q7EUN1	Solyc01g109360.3	224	PCMQCADIFFLKADICQLGMDQRKVNVLARE	Solanum lycopersicum	S-nitrosylation (-SNO)	31277045; 31350547
A0A3Q7EUQ6	100191110	271	KERLALMKKEAILVNCSRGPVIDEVALVEHL	Solanum lycopersicum	S-nitrosylation (-SNO)	31277045
A0A3Q7EUQ6	100191110	38	SMPGTRWINLLIQQDCRLEICTEKKTILSVD	Solanum lycopersicum	S-nitrosylation (-SNO)	31277045
A0A3Q7EUY8	101252442	165	PIKTVDWEGKVALIQCAKAMGIQKFIFFSIH	Solanum lycopersicum	S-nitrosylation (-SNO)	31277045
A0A3Q7EY91	Solyc02g030170.3	481	LEWVHREMEVYPLWLCPHRLYRLPLKTMVYP	Solanum lycopersicum	S-nitrosylation (-SNO)	31350547
A0A3Q7EY91	Solyc02g030170.3	578	EKNFWRMFDGSLYENCRKKYRAIGTFMSVYY	Solanum lycopersicum	S-nitrosylation (-SNO)	31277045; 31350547
A0A3Q7EYC4	101263147	33	YKQLPIQRMLDFDFLCGRETPSVAGIINPGS	Solanum lycopersicum	S-nitrosylation (-SNO)	31350547
A0A3Q7EYM6	101249787	160	DKGLVPLAGSNNESWCQGLDGLASRSAAYYQ	Solanum lycopersicum	S-nitrosylation (-SNO)	31350547
A0A3Q7EYM6	101249787	274	EGILLKPSMVTPGAECKERATPEQVADYTLK	Solanum lycopersicum	S-nitrosylation (-SNO)	31350547
A0A3Q7EYM6	101249787	342	PWHVSFSYARALQNTCLKTWGGRPENVEAAQ	Solanum lycopersicum	S-nitrosylation (-SNO)	31277045; 31350547
A0A3Q7EYM6	101249787	76	SPGRGILAMDESNATCGKRLDSIGLENTEAN	Solanum lycopersicum	S-nitrosylation (-SNO)	31277045; 31350547
A0A3Q7EZ95	101249428	141	RDDLFNINAGIVKTLCEGIAKCCPKAIVNII	Solanum lycopersicum	S-nitrosylation (-SNO)	31277045; 31350547
A0A3Q7EZE5	101055540	125	FVRALLRRARALEAVCKYEMAMQDVQMLLDA	Solanum lycopersicum	S-nitrosylation (-SNO)	31277045; 31350547
A0A3Q7EZP3	Solyc02g063260.3	232	LNVILLILYVKYSSVCEKTRASFSTDFFLTT	Solanum lycopersicum	S-nitrosylation (-SNO)	31277045
A0A3Q7EZT8	101257335	565	MSDEFGIEPRLEHFACMVDMLGRAGELYKAK	Solanum lycopersicum	S-nitrosylation (-SNO)	31277045
A0A3Q7EZZ0	Solyc02g067190.3	5	***********MKAKCGVNRGMSVLDLFIRI	Solanum lycopersicum	S-nitrosylation (-SNO)	31277045
A0A3Q7F0D3	Solyc01g068400.3	65	QQENVLAESRMMVPDCRKRLEGALEDLKGTL	Solanum lycopersicum	S-nitrosylation (-SNO)	31350547
A0A3Q7F0E6	Solyc01g068460.3	251	ARRRTLKNQRSFKLGCVSPRRANHRGLSLSD	Solanum lycopersicum	S-nitrosylation (-SNO)	31277045
A0A3Q7F0F8	101253316	29	VQCFGRKKTAVAVTHCKRGRGLIKINGVPIE	Solanum lycopersicum	S-nitrosylation (-SNO)	31350547
A0A3Q7F0I2	Solyc01g073690.2	136	NDLTGLARGGQQVQACRAAYVKSIELLVELA	Solanum lycopersicum	S-nitrosylation (-SNO)	31277045
A0A3Q7F0J1	101248838	122	GRFRREVMRAGVIQECKRRRYFENSQDEKKR	Solanum lycopersicum	S-nitrosylation (-SNO)	31350547
A0A3Q7F0V0	101262173	481	ENLESICRGRTFHAPCEISF***********	Solanum lycopersicum	S-nitrosylation (-SNO)	31350547
A0A3Q7F1W7	Solyc02g070330.3	275	AFAPKPSSGPHKSRECLPLVIILRNRLKYAL	Solanum lycopersicum	S-nitrosylation (-SNO)	31350547
A0A3Q7F1W7	Solyc02g070330.3	41	AFAPKPSSGPHKSRECLPLVIILRNRLKYAL	Solanum lycopersicum	S-nitrosylation (-SNO)	31350547
A0A3Q7F1W7	Solyc02g070330.3	509	AFAPKPSSGPHKSRECLPLVIILRNRLKYAL	Solanum lycopersicum	S-nitrosylation (-SNO)	31350547
A0A3Q7F1W7	Solyc02g070330.3	743	AFAPKPSSGPHKSRECLPLVIILRNRLKYAL	Solanum lycopersicum	S-nitrosylation (-SNO)	31350547
A0A3Q7F1W7	Solyc02g070330.3	977	AFAPKPSSGPHKSRECLPLVIILRNRLKYAL	Solanum lycopersicum	S-nitrosylation (-SNO)	31350547
A0A3Q7F1Z4	Solyc02g070500.1	21	ASHRENAEIYTDPVVCKQKSLELLKEINMPN	Solanum lycopersicum	S-nitrosylation (-SNO)	31277045; 31350547
A0A3Q7F2A0	101262981	4	************MEICPSIKNILLLDSEGKR	Solanum lycopersicum	S-nitrosylation (-SNO)	31277045
A0A3Q7F2B5	101253152	50	RPKGIDSRVRRKFKGCVLMPNIGYGSDKKTR	Solanum lycopersicum	S-nitrosylation (-SNO)	31277045; 31350547
A0A3Q7F2B5	101253152	94	NASELEILMMHNRTYCAEIAHNVSTRKRKEI	Solanum lycopersicum	S-nitrosylation (-SNO)	31277045; 31350547
A0A3Q7F2T0	101252351	43	IVNCPEPEIYAMLKECNMDPNEAVNRLLTQD	Solanum lycopersicum	S-nitrosylation (-SNO)	31350547
A0A3Q7F2V6	Solyc01g087540.3	153	KKGSLYALTFGASRTCAQEEVLRVSVPPQTG	Solanum lycopersicum	S-nitrosylation (-SNO)	31350547
A0A3Q7F2W4	Solyc02g068770.3	88	RRLHRRTLEALRLGKCNRTVMRWNTPTVRGM	Solanum lycopersicum	S-nitrosylation (-SNO)	31277045
A0A3Q7F3D7	101266160	318	GRVALVGDAAGYVTKCSGEGIYFAAKSGRIC	Solanum lycopersicum	S-nitrosylation (-SNO)	31277045; 31350547
A0A3Q7F529	101253342	143	VKKVALVVVTGDRGLCGGFNNYIIKKAEARI	Solanum lycopersicum	S-nitrosylation (-SNO)	31277045
A0A3Q7F579	101249137	150	TKVTDDHIYLVVNAGCRDKDLAHIEEHMKSF	Solanum lycopersicum	S-nitrosylation (-SNO)	31350547
A0A3Q7F579	101249137	220	MYFGEFRVLDINGAPCFLTRTGYTGEDGFEI	Solanum lycopersicum	S-nitrosylation (-SNO)	31350547
A0A3Q7F579	101249137	74	MPIQYKDSIMDSTVNCRENGSLFDVSHMCGL	Solanum lycopersicum	S-nitrosylation (-SNO)	31277045; 31350547
A0A3Q7F639	101243849	168	EFIYPYRNQGGFDMICSGRDKIETPEQFKQA	Solanum lycopersicum	S-nitrosylation (-SNO)	31350547
A0A3Q7F639	101243849	249	LKSKEVPTSFGFDTACKIYAEMIGNVMVDAR	Solanum lycopersicum	S-nitrosylation (-SNO)	31277045
A0A3Q7F6F2	Solyc01g096580.3	40	RITLSSKNVKNLEKVCADLVRGAKDKRLRVK	Solanum lycopersicum	S-nitrosylation (-SNO)	31277045
A0A3Q7F6F2	Solyc01g096580.3	74	RMPTKVLNITTRKSPCGEGTNTWDRFELRVH	Solanum lycopersicum	S-nitrosylation (-SNO)	31350547
A0A3Q7F6V7	100736482	190	LSEAMGLEKEALTKACVDMDQKVVVNFYPKC	Solanum lycopersicum	S-nitrosylation (-SNO)	31350547
A0A3Q7F7C5	101263563	276	WNPHLTMEQSYKDFVCVENAKIGTVQLEPEQ	Solanum lycopersicum	S-nitrosylation (-SNO)	31277045
A0A3Q7F897	Solyc02g086610.3	338	MVAYVLKSEGGYVWACKNYDGDVQSDLLAQG	Solanum lycopersicum	S-nitrosylation (-SNO)	31350547
A0A3Q7F8C6	101259675	152	PIPTMRAFLGDDYYMCRFQDPGMEDEIAKYG	Solanum lycopersicum	S-nitrosylation (-SNO)	31277045
A0A3Q7F8L3	Solyc02g087240.3	190	PSYLVVNADESEPGTCKDREIMRHDPHKLLE	Solanum lycopersicum	S-nitrosylation (-SNO)	31277045; 31350547
A0A3Q7F8U4	101264583	30	EKARRDLRALISSKNCAPIMLRLAWHDAGTY	Solanum lycopersicum	S-nitrosylation (-SNO)	31277045
A0A3Q7F8W6	101255154	118	FARGHYTIGKEIVDLCLDRIRKLADNCTGLQ	Solanum lycopersicum	S-nitrosylation (-SNO)	31350547
A0A3Q7F8W6	101255154	347	VATIKTKRTIQFVDWCPTGFKCGINYQPPTV	Solanum lycopersicum	S-nitrosylation (-SNO)	31350547
A0A3Q7F8W6	101255154	353	KRTIQFVDWCPTGFKCGINYQPPTVVPGGDL	Solanum lycopersicum	S-nitrosylation (-SNO)	31350547
A0A3Q7F8W6	101255154	376	TVVPGGDLAKVQRAVCMISNSTSVAEVFSRI	Solanum lycopersicum	S-nitrosylation (-SNO)	31350547
A0A3Q7F8X2	Solyc02g083810.3	162	SSALGDFGDSKTVSLCVKRLVYTNDKGEEVK	Solanum lycopersicum	S-nitrosylation (-SNO)	31277045; 31350547
A0A3Q7F8X2	Solyc02g083810.3	320	ELWTLLQKDNTFIYMCGLKGMEQGIDEIMSS	Solanum lycopersicum	S-nitrosylation (-SNO)	31277045; 31350547
A0A3Q7F8Z7	Solyc01g100860.3	332	GLHSLRQRHWYIQSTCATSGEGLYEGLDWLS	Solanum lycopersicum	S-nitrosylation (-SNO)	31350547
A0A3Q7F952	Solyc02g088610.3	393	AGNLLKPMLGRGELRCIGATTLDEYRKYIEK	Solanum lycopersicum	S-nitrosylation (-SNO)	31277045
A0A3Q7F980	Solyc02g084440.3	157	DKGLVPLAGSNNESWCQGLDGLASRSAAYYQ	Solanum lycopersicum	S-nitrosylation (-SNO)	31350547
A0A3Q7F980	Solyc02g084440.3	271	EGILLKPSMVTPGAECKDRATPQQVADYTLS	Solanum lycopersicum	S-nitrosylation (-SNO)	31350547
A0A3Q7F980	Solyc02g084440.3	334	PWHVSFSYARALQNTCLKTWSGRPENVKAAQ	Solanum lycopersicum	S-nitrosylation (-SNO)	31277045; 31350547
A0A3Q7F980	Solyc02g084440.3	73	SPGRGILAMDESNATCGKRLASIGMENTEAN	Solanum lycopersicum	S-nitrosylation (-SNO)	31277045; 31350547
A0A3Q7F9C8	101255548	239	ASAIVDFVRSPDMFKCDLLDMPAIVQLEKDG	Solanum lycopersicum	S-nitrosylation (-SNO)	31350547
A0A3Q7F9C8	101255548	295	ANSALLKTYGLVHDDCISKMRLMSLVDLGLN	Solanum lycopersicum	S-nitrosylation (-SNO)	31277045
A0A3Q7FA16	Solyc02g090480.3	40	YKDIVPKTVENFRALCTGEKGIGPNTGVPLH	Solanum lycopersicum	S-nitrosylation (-SNO)	31350547
A0A3Q7FAA3	101247070	104	ITVPNAKTLGEWAGLCKIDSEGKARKVVGCG	Solanum lycopersicum	S-nitrosylation (-SNO)	31350547
A0A3Q7FAA3	101247070	68	VIEKHAAQLCVLAEDCDQPDYVKLVKGLCAD	Solanum lycopersicum	S-nitrosylation (-SNO)	31350547
A0A3Q7FAC9	101264167	287	ESGVIKLGEKQGESKCALVYGQMNEPPGARA	Solanum lycopersicum	S-nitrosylation (-SNO)	31277045; 31350547
A0A3Q7FAE2	Solyc02g086910.3	40	VDMKVKVKDNPNLEECVFRIVLDGYNAPVTA	Solanum lycopersicum	S-nitrosylation (-SNO)	31277045; 31350547
A0A3Q7FAI2	543890	210	AKVFHYGSISLITEPCKSAHIAAAKAAKDAG	Solanum lycopersicum	S-nitrosylation (-SNO)	31350547
A0A3Q7FAI2	543890	301	HPNLKLLLVTEGPEGCRYYTKDFSGRVKGIK	Solanum lycopersicum	S-nitrosylation (-SNO)	31277045; 31350547
A0A3Q7FAK2	101268336	63	RKFSEQYARRSETYFCMDKGVTSVVIKGLAE	Solanum lycopersicum	S-nitrosylation (-SNO)	31277045; 31350547
A0A3Q7FAM3	Solyc01g104400.3	76	GAHNVVAVNKGGYNSCSTPRGAKVYNKGGDK	Solanum lycopersicum	S-nitrosylation (-SNO)	31350547
A0A3Q7FAT9	Solyc01g104685.1	144	HPLDFFTNCGKIRFYCWDTAGQEKFGGLRDG	Solanum lycopersicum	S-nitrosylation (-SNO)	31350547
A0A3Q7FB27	101251942	203	VDTVLTIPKGTLFPMCGMNLAFDRDLIGPAM	Solanum lycopersicum	S-nitrosylation (-SNO)	31350547
A0A3Q7FB27	101251942	83	GPRASCISFKDSACRCFGYMVSKKKYIYTID	Solanum lycopersicum	S-nitrosylation (-SNO)	31277045
A0A3Q7FCE4	101254439	126	RYYGGNEYIDMAETLCQKRALEAFRLDPAKW	Solanum lycopersicum	S-nitrosylation (-SNO)	31277045; 31350547
A0A3Q7FCL5	Solyc03g005250.3	441	RTLAKTKESPPDGFMCPGGWKVLVEYYDSLD	Solanum lycopersicum	S-nitrosylation (-SNO)	31350547
A0A3Q7FCM5	Solyc03g005195.1	85	ILSKAIDVGMSVPYDCKLGVCMTCPAKLLSG	Solanum lycopersicum	S-nitrosylation (-SNO)	31350547
A0A3Q7FCR4	101258105	332	DKLKDMFSTYGTITSCKVMRDPSGVSKGSGF	Solanum lycopersicum	S-nitrosylation (-SNO)	31277045; 31350547
A0A3Q7FCW3	101267774	104	DPETFAKNRELEVIHCRWAMLGALGCVFPEL	Solanum lycopersicum	S-nitrosylation (-SNO)	31277045; 31350547
A0A3Q7FCY9	101248155	118	FARGHYTIGREIVDLCLDRIRKLADNCTGLQ	Solanum lycopersicum	S-nitrosylation (-SNO)	31350547
A0A3Q7FCY9	101248155	376	TVVPGGDLAKVQRAVCMISNSTSVAEVFSRI	Solanum lycopersicum	S-nitrosylation (-SNO)	31350547
A0A3Q7FCZ7	543915	278	RQYRWVRMNHMIYDYCTDKSRNPVPPPECRA	Solanum lycopersicum	S-nitrosylation (-SNO)	31277045; 31350547
A0A3Q7FDR3	Solyc03g007470.3	121	RTKVFHPNINSNGSICLDILKEQWSPALTIS	Solanum lycopersicum	S-nitrosylation (-SNO)	31277045; 31350547
A0A3Q7FE78	Solyc03g013615.1	64	TLEHFRGRIHFEFDKCIACEVCVRVCPIDLP	Solanum lycopersicum	S-nitrosylation (-SNO)	31277045
A0A3Q7FEB3	Solyc03g019780.3	151	PIKEAALGNIPTIAFCDTDSPMRYVDIGIPA	Solanum lycopersicum	S-nitrosylation (-SNO)	31350547
A0A3Q7FEB3	Solyc03g019780.3	33	IQLMLAAEVHLGTKNCDFQMERYVFKRRNDG	Solanum lycopersicum	S-nitrosylation (-SNO)	31277045; 31350547
A0A3Q7FEG3	104646135	118	KCPRSGGKTFIYPTGCTTCCTGYKGCYYFGK	Solanum lycopersicum	S-nitrosylation (-SNO)	31350547
A0A3Q7FEJ3	Solyc03g020040.3	124	KCPHSEGPTKIIPTKCTTCCTGYKGCYYYGK	Solanum lycopersicum	S-nitrosylation (-SNO)	31350547
A0A3Q7FF22	101266097	50	IVNCPEAEIYAMLKECNMDPNEAVNRLLTQD	Solanum lycopersicum	S-nitrosylation (-SNO)	31350547
A0A3Q7FF30	Solyc03g005730.3	266	GTTVESLTMEERMTLCNMVVEAGGKNGVIPA	Solanum lycopersicum	S-nitrosylation (-SNO)	31277045
A0A3Q7FGD6	Solyc02g020980.3	162	EARVQLDKKDVDYEACMATKLSIAKKIFARE	Solanum lycopersicum	S-nitrosylation (-SNO)	31350547
A0A3Q7FGG9	Solyc03g007890.3	396	QNKILKVIRKNLVKKCIEMFNEIAENKEDYN	Solanum lycopersicum	S-nitrosylation (-SNO)	31350547
A0A3Q7FGV2	101257145	239	DGQPLGRYDDMWAGWCTKVVCDHLGYGVKTG	Solanum lycopersicum	S-nitrosylation (-SNO)	31350547
A0A3Q7FH03	Solyc03g020080.3	118	KCPRSGGKTFIYPTGCTTCCTGYKGCYYFGK	Solanum lycopersicum	S-nitrosylation (-SNO)	31350547
A0A3Q7FH23	109119847	124	KCPHSEGPTKIIPTKCTTCCTGYKGCYYYGK	Solanum lycopersicum	S-nitrosylation (-SNO)	31350547
A0A3Q7FH27	544108	114	KCPRSEGKTIIYPTGCTTCCTGYKGCYYFGQ	Solanum lycopersicum	S-nitrosylation (-SNO)	31350547
A0A3Q7FHB4	101251552	25	GQCGNQIGAKFWEVVCAEHGIDSTGRYKGES	Solanum lycopersicum	S-nitrosylation (-SNO)	31350547
A0A3Q7FHB4	101251552	301	VPELTQQMWDSKNMMCAADPRHGRYLTASAM	Solanum lycopersicum	S-nitrosylation (-SNO)	31350547
A0A3Q7FHB4	101251552	56	DLQLERVNVYYNEASCGRFVPRAVLMDLEPG	Solanum lycopersicum	S-nitrosylation (-SNO)	31350547
A0A3Q7FHC0	Solyc03g025610.2	215	LSNQRTTQILATVHKCDLINMSYGEPTLLPD	Solanum lycopersicum	S-nitrosylation (-SNO)	31350547
A0A3Q7FJ86	Solyc03g071590.3	369	GNPYGIAKDIVFSMPCRSKGDGDYELVKDVL	Solanum lycopersicum	S-nitrosylation (-SNO)	31277045; 31350547
A0A3Q7FJJ3	101264601	12	****MADGEDIQPLVCDNGTGMVKAGFAGDD	Solanum lycopersicum	S-nitrosylation (-SNO)	31277045; 31350547
A0A3Q7FJJ3	101264601	259	LPDGQVITIGAERFRCPEVLFQPSMIGMEAA	Solanum lycopersicum	S-nitrosylation (-SNO)	31350547
A0A3Q7FJL7	101266399	45	LTSIKGIGRRFANIACKKADIDMNKRAGELT	Solanum lycopersicum	S-nitrosylation (-SNO)	31277045
A0A3Q7FK75	Solyc03g082600.3	22	IHAFEEVAKHNKTKDCWLIISGKVYDVTPFM	Solanum lycopersicum	S-nitrosylation (-SNO)	31350547
A0A3Q7FL29	101252141	203	VDMVLTIPKGTLFPMCGMNLAFDRELIGPAM	Solanum lycopersicum	S-nitrosylation (-SNO)	31350547
A0A3Q7FL29	101252141	83	GPRSSCISFKDSACRCFGYMVSKKKYIYTID	Solanum lycopersicum	S-nitrosylation (-SNO)	31277045
A0A3Q7FL82	101246514	394	VRMLDESNGAETFEGCL**************	Solanum lycopersicum	S-nitrosylation (-SNO)	31350547
A0A3Q7FLA3	101246028	125	KASHGIVKDALVALGCMEHRGGCGADNDSGD	Solanum lycopersicum	S-nitrosylation (-SNO)	31277045
A0A3Q7FLA3	101246028	446	GPALLLFSDGKIVGACLDRNGLRPARYWRTK	Solanum lycopersicum	S-nitrosylation (-SNO)	31277045
A0A3Q7FLA3	101246028	689	GKGVDGSLKRSLDKLCEAADEAVRNGSQLLV	Solanum lycopersicum	S-nitrosylation (-SNO)	31277045
A0A3Q7FLA3	101246028	850	FEIYGLGKEVMDIAFCGSKSSIGGLTLDELA	Solanum lycopersicum	S-nitrosylation (-SNO)	31277045; 31350547
A0A3Q7FLA3	101246028	965	PVGRVEPASAIVQRFCTGGMSLGAISRETHE	Solanum lycopersicum	S-nitrosylation (-SNO)	31277045
A0A3Q7FLM7	101260112	205	VDTVLTIPKGTLFPMCGMNLAFDRDLIGPAM	Solanum lycopersicum	S-nitrosylation (-SNO)	31350547
A0A3Q7FME1	101261090	5	***********MANVCPIPTDSYKLGFIGAG	Solanum lycopersicum	S-nitrosylation (-SNO)	31277045
A0A3Q7FMZ4	Solyc03g083095.1	523	WVGFNVPVSHRITAGCDILLMPSRFEPCGLN	Solanum lycopersicum	S-nitrosylation (-SNO)	31277045
A0A3Q7FN30	Solyc03g083290.3	45	VIEKHAAQLCVLAEDCDQPDYVKLVKALCAD	Solanum lycopersicum	S-nitrosylation (-SNO)	31350547
A0A3Q7FN30	Solyc03g083290.3	81	ITVPNAKTLGEWAGLCKIDSEGKARKVVGCG	Solanum lycopersicum	S-nitrosylation (-SNO)	31350547
A0A3Q7FN98	Solyc03g097290.3	205	ADHIRTLSFAIADGSCPGNEGREYVLRRILR	Solanum lycopersicum	S-nitrosylation (-SNO)	31277045
A0A3Q7FNG4	101244562	155	LFTIQKYEDAYALQYCPRATGCSFICPRLLC	Solanum lycopersicum	S-nitrosylation (-SNO)	31277045
A0A3Q7FNK6	101268541	160	PWKVDNFGTVNLVEACRTLGVKRFLLVSSIL	Solanum lycopersicum	S-nitrosylation (-SNO)	31277045
A0A3Q7FNL7	101260518	154	CIAFTKKRPNQQKRTCYAQSSQIRQIRRKMV	Solanum lycopersicum	S-nitrosylation (-SNO)	31277045; 31350547
A0A3Q7FNL7	101260518	179	IRRKMVEIMRNQASSCDLKELVAKFIPESIG	Solanum lycopersicum	S-nitrosylation (-SNO)	31277045; 31350547
A0A3Q7FNM9	Solyc03g097970.3	110	IYWKNEHRLMCTGEICTAAERDRYEKSIYKA	Solanum lycopersicum	S-nitrosylation (-SNO)	31277045
A0A3Q7FP18	Solyc03g111820.3	526	IDPNLMDWMASGKFICLYGGEDMDWIRSFTK	Solanum lycopersicum	S-nitrosylation (-SNO)	31350547
A0A3Q7FP33	Solyc03g098790.2	79	GGDVYLGKSPRSSAPCLDGVFRYNSDVGTVG	Solanum lycopersicum	S-nitrosylation (-SNO)	31277045
A0A3Q7FPC0	101257451	10	******MATNSPNLECRMYEAKYPEVDQAVM	Solanum lycopersicum	S-nitrosylation (-SNO)	31277045; 31350547
A0A3Q7FPC0	101257451	215	MTPQPLKIRADIEMKCFQFDGVLHIKEAMRK	Solanum lycopersicum	S-nitrosylation (-SNO)	31350547
A0A3Q7FQP4	101255971	88	CGLTHTAVTPLDLVKCNMQIDPAKFKSISSG	Solanum lycopersicum	S-nitrosylation (-SNO)	31277045
A0A3Q7FR28	Solyc03g111640.3	319	DLLREYVESGDTAEACRCIRKLEVSFFYHEV	Solanum lycopersicum	S-nitrosylation (-SNO)	31350547
A0A3Q7FR78	101251462	124	EGLAYIIHKVSCELTCKCSSGGHDAHSTTMS	Solanum lycopersicum	S-nitrosylation (-SNO)	31350547
A0A3Q7FR78	101251462	527	IDPNLIDWMASGKFICLYGGEDMDWIRNFTK	Solanum lycopersicum	S-nitrosylation (-SNO)	31350547
A0A3Q7FRC7	101245244	150	TVEYETENRHYAHVDCPGHADYVKNMITGAA	Solanum lycopersicum	S-nitrosylation (-SNO)	31277045; 31350547
A0A3Q7FRE5	101268560	240	GYKGELTPAQTLDNMCSKNYVLIDIRTEKDK	Solanum lycopersicum	S-nitrosylation (-SNO)	31277045
A0A3Q7FRE5	101268560	339	AKTVAKSLTSFGFNNCWIMTDGFSGGKGWLQ	Solanum lycopersicum	S-nitrosylation (-SNO)	31350547
A0A3Q7FRG1	101265118	70	KVGMRYFHKLRNKFYCPTVNIDKLWSLVPQE	Solanum lycopersicum	S-nitrosylation (-SNO)	31277045; 31350547
A0A3Q7FRU0	Solyc03g115110.3	118	VKKNVIVTISADKGLCGGINSTSVKISRAMH	Solanum lycopersicum	S-nitrosylation (-SNO)	31277045
A0A3Q7FS00	Solyc03g113405.1	412	HKYEIVKRLQARKHICGMTGDGVNDAPALKK	Solanum lycopersicum	S-nitrosylation (-SNO)	31350547
A0A3Q7FS03	101255185	318	TRARFEEMNMDLFRKCMEPVEKCLKDAKIDK	Solanum lycopersicum	S-nitrosylation (-SNO)	31277045; 31350547
A0A3Q7FS73	100301929	332	EWTKNIKISDPLEEDCKLGPVISRGQYEKIL	Solanum lycopersicum	S-nitrosylation (-SNO)	31350547
A0A3Q7FS97	Solyc02g080630.3	156	YLFEIIQRESTPEPLCQVMLRVGDLERAIKF	Solanum lycopersicum	S-nitrosylation (-SNO)	31277045
A0A3Q7FS97	Solyc02g080630.3	45	YRVGDLERTIKFYTECFGMKLLRQRDIPEEK	Solanum lycopersicum	S-nitrosylation (-SNO)	31277045; 31350547
A0A3Q7FSA0	101264109	85	FSKLGEQVKAVEQAGCDWIHVDVMDGRFVPN	Solanum lycopersicum	S-nitrosylation (-SNO)	31350547
A0A3Q7FSD7	101262299	338	DRVALVGDAAGYVTKCSGEGIYFAAKSGRMC	Solanum lycopersicum	S-nitrosylation (-SNO)	31277045; 31350547
A0A3Q7FSD7	101262299	353	CSGEGIYFAAKSGRMCAEAIVEGSENGKRMV	Solanum lycopersicum	S-nitrosylation (-SNO)	31350547
A0A3Q7FSE5	101250104	219	FPLLMMAWKVGPALACGNTIVLKTAEQTPLT	Solanum lycopersicum	S-nitrosylation (-SNO)	31277045
A0A3Q7FSE5	101250104	403	LRYIREGRDSSATLECGGDRIGSKGYFIQPT	Solanum lycopersicum	S-nitrosylation (-SNO)	31350547
A0A3Q7FSQ6	Solyc03g114860.3	205	VDAVMTIPKGTLFPMCGMNLAFDRELIGPAM	Solanum lycopersicum	S-nitrosylation (-SNO)	31350547
A0A3Q7FSQ6	Solyc03g114860.3	242	DGQPIGRYDDMWAGWCIKVICDHLGMGVKTG	Solanum lycopersicum	S-nitrosylation (-SNO)	31350547
A0A3Q7FSQ6	Solyc03g114860.3	85	GPKASCISFKDSACRCFGYMVSKKKYIYTID	Solanum lycopersicum	S-nitrosylation (-SNO)	31277045
A0A3Q7FT40	Solyc03g117220.1	30	NPRPLHPRLSELRNSCRRRRRRRWIVTGSGC	Solanum lycopersicum	S-nitrosylation (-SNO)	31277045
A0A3Q7FTL7	Solyc03g116580.3	67	GQNARCSFTVSIRTSCSSPAYTRDQISLAFG	Solanum lycopersicum	S-nitrosylation (-SNO)	31350547
A0A3Q7FTQ1	101245339	73	ISMRVTSKQAYICRDCGYIYNDKTPFEKLPD	Solanum lycopersicum	S-nitrosylation (-SNO)	31277045
A0A3Q7FU03	Solyc02g083500.3	541	HSKHVDANLLAEFIPCPVLLLPL********	Solanum lycopersicum	S-nitrosylation (-SNO)	31350547
A0A3Q7FU39	101246411	301	VPELTQQMWDSKNMMCAADPRHGRYLTASAL	Solanum lycopersicum	S-nitrosylation (-SNO)	31350547
A0A3Q7FUF2	101262797	996	LQHQQVFLKDTDERACAYIAGPAPNRWGYTF	Solanum lycopersicum	S-nitrosylation (-SNO)	31350547
A0A3Q7FUS2	101257251	313	ERGFNRPYSKVKITNCGLME***********	Solanum lycopersicum	S-nitrosylation (-SNO)	31277045
A0A3Q7FV19	Solyc02g085250.3	496	KGWSNYRTPIEGLYLCGSGTHPGGGVMGAPG	Solanum lycopersicum	S-nitrosylation (-SNO)	31350547
A0A3Q7FV71	Solyc03g120630.3	63	LPPIRAMRSMQGRVVCSTNDKTVSVEVTRLA	Solanum lycopersicum	S-nitrosylation (-SNO)	31277045
A0A3Q7FV88	101254581	490	QNIFSKSAKYSLFDPCKEMAYIPLDEDTKVK	Solanum lycopersicum	S-nitrosylation (-SNO)	31277045; 31350547
A0A3Q7FV98	101260522	37	CGRRSFHLQKSRCSACAYPAARKRSYNWSVK	Solanum lycopersicum	S-nitrosylation (-SNO)	31350547
A0A3Q7FVJ0	101265014	299	ERVTQILGRRTKNNPCLIGEPGVGKTAIAEG	Solanum lycopersicum	S-nitrosylation (-SNO)	31277045; 31350547
A0A3Q7FVJ0	101265014	405	AANILKPALARGELQCIGATTLDEYRKHIEK	Solanum lycopersicum	S-nitrosylation (-SNO)	31277045; 31350547
A0A3Q7FVP3	Solyc04g007550.3	310	ESGVIKLGEKQSESKCALVYGQMNEPPGARA	Solanum lycopersicum	S-nitrosylation (-SNO)	31277045; 31350547
A0A3Q7FW43	Solyc04g008500.3	85	IKKHYFRKHGEKKFKCEKCSKKYAVQSDWKA	Solanum lycopersicum	S-nitrosylation (-SNO)	31277045
A0A3Q7FW43	Solyc04g008500.3	88	HYFRKHGEKKFKCEKCSKKYAVQSDWKAHTK	Solanum lycopersicum	S-nitrosylation (-SNO)	31277045
A0A3Q7FWE8	101266713	351	ILSVCDEPLVSVDFRCSDVSSTVDSSLTMVM	Solanum lycopersicum	S-nitrosylation (-SNO)	31350547
A0A3Q7FWH1	101250583	38	CVADLKAPESPSGYSCKSVTNVTVDDFVFSG	Solanum lycopersicum	S-nitrosylation (-SNO)	31277045; 31350547
A0A3Q7FWL2	101258551	113	EAVAIGMEAAITKKDCIITAYRDHCIFLARG	Solanum lycopersicum	S-nitrosylation (-SNO)	31277045
A0A3Q7FWM7	101268371	384	ARLCPNSTGADIRSVCTEAGMYAIRARRKTV	Solanum lycopersicum	S-nitrosylation (-SNO)	31277045; 31350547
A0A3Q7FWR8	Solyc03g120410.2	242	IFVGYDPREDVAYEVCRYSLLKRSSIPLEIT	Solanum lycopersicum	S-nitrosylation (-SNO)	31350547
A0A3Q7FWZ9	Solyc03g120850.3	286	YFVTDNEKMVAEYENCKLLLVDKKITNARDL	Solanum lycopersicum	S-nitrosylation (-SNO)	31277045; 31350547
A0A3Q7FWZ9	Solyc03g120850.3	485	ATKAAVDEGIVVGGGCTLLRLAAKVEGIKGT	Solanum lycopersicum	S-nitrosylation (-SNO)	31350547
A0A3Q7FX57	Solyc04g011440.3	20	GEGPAIGIDLGTTYSCVGVWQHDRVEIIAND	Solanum lycopersicum	S-nitrosylation (-SNO)	31350547
A0A3Q7FX57	Solyc04g011440.3	319	TRARFEELNMDLFRKCMEPVEKCLRDAKIDK	Solanum lycopersicum	S-nitrosylation (-SNO)	31277045; 31350547
A0A3Q7FY19	Solyc04g015100.3	15	*MAKMVQDSIKPQDVCIVGVARTPMGGFLGS	Solanum lycopersicum	S-nitrosylation (-SNO)	31277045
A0A3Q7FY27	Solyc04g015150.3	181	YKLQYGTLCIRENPGCLFIATNRDAVGHLTD	Solanum lycopersicum	S-nitrosylation (-SNO)	31277045
A0A3Q7FY87	101248868	602	ALKLLAESYTSRDQVCIIPFRGDAAEVLLPP	Solanum lycopersicum	S-nitrosylation (-SNO)	31350547
A0A3Q7FYH4	543967	176	PSIEMVRFVNSGTEACMGVLRLARAFTCRPK	Solanum lycopersicum	S-nitrosylation (-SNO)	31277045; 31350547
A0A3Q7FYH4	543967	198	ARAFTCRPKIIKFEGCYHGHADPFLVKAGSG	Solanum lycopersicum	S-nitrosylation (-SNO)	31350547
A0A3Q7FYH4	543967	404	TQGILDAGKKTGHAMCGGSIRGMFGFFFADG	Solanum lycopersicum	S-nitrosylation (-SNO)	31350547
A0A3Q7FYL2	Solyc04g009410.3	346	FEYNGSALVAMVGKNCFAIASDRRFGVQLQT	Solanum lycopersicum	S-nitrosylation (-SNO)	31277045
A0A3Q7FYN5	Solyc04g009530.3	94	PAIFDGTPKLYISYSCPYAQRTWIARNCKAL	Solanum lycopersicum	S-nitrosylation (-SNO)	31277045
A0A3Q7FYP5	101254150	695	ELHAKYVPGGSESIYCVDRRVSKKTQVLPPL	Solanum lycopersicum	S-nitrosylation (-SNO)	31350547
A0A3Q7FZ63	101260631	12	****MADGEDIQPLVCDNGTGMVKAGFAGDD	Solanum lycopersicum	S-nitrosylation (-SNO)	31277045; 31350547
A0A3Q7FZ63	101260631	259	LPDGQVITIGAERFRCPEVLFQPSMIGMEAA	Solanum lycopersicum	S-nitrosylation (-SNO)	31350547
A0A3Q7FZA2	101265426	172	RLSPTPPDWEYVPEVCREAVMEWDKEVVKIG	Solanum lycopersicum	S-nitrosylation (-SNO)	31277045
A0A3Q7FZG5	101263507	242	EPLTVQLPGTQTRSFCYVSDMVDGLIRLMEG	Solanum lycopersicum	S-nitrosylation (-SNO)	31350547
A0A3Q7FZI5	Solyc04g011510.3	127	DKVAYALSQGLKVIACVGETLEQRESGSTMA	Solanum lycopersicum	S-nitrosylation (-SNO)	31277045; 31350547
A0A3Q7FZI5	Solyc04g011510.3	218	ASTRIIYGGSVSGANCKELAGQPDVDGFLVG	Solanum lycopersicum	S-nitrosylation (-SNO)	31277045
A0A3Q7FZI5	Solyc04g011510.3	67	VKSELRSDFHVAAQNCWVKNGGAFTGEVSAN	Solanum lycopersicum	S-nitrosylation (-SNO)	31277045; 31350547
A0A3Q7FZL0	101252977	346	GNSVKKTHRVLIVEECMRTGGIGASLTAAIT	Solanum lycopersicum	S-nitrosylation (-SNO)	31277045; 31350547
A0A3Q7FZY6	101245938	523	SKPRVVDPNSRMWHRCLTSTGQPDFL*****	Solanum lycopersicum	S-nitrosylation (-SNO)	31277045
A0A3Q7G0T6	Solyc04g015560.3	87	FAPCLAVCRDPRWGRCYESYSEDPNIVRSMS	Solanum lycopersicum	S-nitrosylation (-SNO)	31277045
A0A3Q7G0X6	101256557	439	RTLAKNKESPPDGFMCPGGWKVLVEYYDSLA	Solanum lycopersicum	S-nitrosylation (-SNO)	31350547
A0A3Q7G195	Solyc03g005770.2	104	DPETFAKNRELEVIHCRWAMLGALGCVFPEL	Solanum lycopersicum	S-nitrosylation (-SNO)	31277045; 31350547
A0A3Q7G195	Solyc03g005770.2	351	DPETFAKNRELEVIHCRWAMLGALGCVFPEL	Solanum lycopersicum	S-nitrosylation (-SNO)	31277045; 31350547
A0A3Q7G1W5	101263807	123	LREVSRHSSVEQIDICEIDKMVIDVSKQFFP	Solanum lycopersicum	S-nitrosylation (-SNO)	31277045
A0A3Q7G277	Solyc04g016350.2	41	AFAPKPSSGPHKSKECLPLVIILRNRLKYAL	Solanum lycopersicum	S-nitrosylation (-SNO)	31350547
A0A3Q7G376	778277	293	HFSIWALVKAPLIIGCDLRSMDNTAHDILSN	Solanum lycopersicum	S-nitrosylation (-SNO)	31277045
A0A3Q7G391	101257258	120	DIWAKEIDLYSTNQECIKMLVGNKVDKESER	Solanum lycopersicum	S-nitrosylation (-SNO)	31277045
A0A3Q7G3B0	Solyc03g019940.3	426	QSEHERYITEEAFGGCPVIIRDYPKDIKAFY	Solanum lycopersicum	S-nitrosylation (-SNO)	31350547
A0A3Q7G4W7	544226	496	ALSKQRAMLENILRACVGLAPENNMILEYK*	Solanum lycopersicum	S-nitrosylation (-SNO)	31277045
A0A3Q7G4X6	Solyc03g033410.3	70	KTKVFHPNINNNGNICLDILKDQWSPALTIS	Solanum lycopersicum	S-nitrosylation (-SNO)	31277045; 31350547
A0A3Q7G505	101262805	106	LDIFSGRGPCLTAPICKMNLTSDGTGSGHGW	Solanum lycopersicum	S-nitrosylation (-SNO)	31277045; 31350547
A0A3Q7G5N2	Solyc04g076830.3	295	CHPDVKSEISKRFQNCELRTMVLVDRSMVGS	Solanum lycopersicum	S-nitrosylation (-SNO)	31277045
A0A3Q7G5P1	101254082	173	KIGKPHTVPCKVTGKCGSVTVRMVPAPRGAG	Solanum lycopersicum	S-nitrosylation (-SNO)	31277045
A0A3Q7G5P1	101254082	228	GSTKTLGNFVKATFDCLMKTYGFLTPDFWKE	Solanum lycopersicum	S-nitrosylation (-SNO)	31277045
A0A3Q7G667	Solyc04g055200.3	369	YFHKAPNKEEFHQETCRKIKALHLYDCLRAN	Solanum lycopersicum	S-nitrosylation (-SNO)	31350547
A0A3Q7G7F0	101258363	173	KIGKPHTVPCKVTGKCGSVTVRMVPAPRGAG	Solanum lycopersicum	S-nitrosylation (-SNO)	31277045
A0A3Q7G7F0	101258363	228	GSTKTLGNFVKATFDCLMKTYGFLTPDFWKE	Solanum lycopersicum	S-nitrosylation (-SNO)	31277045
A0A3Q7G7J3	101245942	52	KKDIHPQFYDDAKVYCNGEHVMTTGGTKNEY	Solanum lycopersicum	S-nitrosylation (-SNO)	31277045; 31350547
A0A3Q7G7W4	101263383	322	SPGSFSEKYGKDYFICTGPASMLVPLVINPG	Solanum lycopersicum	S-nitrosylation (-SNO)	31350547
A0A3Q7G8S3	Solyc04g082790.3	325	KEELSLDSVKQYKVQCPDELSKIMVIKDRIL	Solanum lycopersicum	S-nitrosylation (-SNO)	31277045
A0A3Q7G9N2	Solyc04g079870.2	150	PLQTPFFMRKVIMAKCAQLAQFDEELYKVSG	Solanum lycopersicum	S-nitrosylation (-SNO)	31277045
A0A3Q7GA27	Solyc04g080590.3	92	LTADGRVLSRYMRTECINYSYSYESPLPVGR	Solanum lycopersicum	S-nitrosylation (-SNO)	31350547
A0A3Q7GAU9	101262213	275	RAKNIFNPQSTGAVLCGQKQMAEEVTSLLVA	Solanum lycopersicum	S-nitrosylation (-SNO)	31277045
A0A3Q7GB48	101248480	13	***MATSSEEGQVIGCHKVEEWKVQLQKGVE	Solanum lycopersicum	S-nitrosylation (-SNO)	31350547
A0A3Q7GB69	101264004	472	DPLDEFCETNPSDEECKVYE***********	Solanum lycopersicum	S-nitrosylation (-SNO)	31350547
A0A3Q7GBP8	101248098	247	DTVVFARMNGDENDSCMQFLKDMDVIEVPTF	Solanum lycopersicum	S-nitrosylation (-SNO)	31277045
A0A3Q7GBS3	101260136	141	EIQCYRGVRHIQGLPCRGQRTKNNCRTLKGK	Solanum lycopersicum	S-nitrosylation (-SNO)	31277045
A0A3Q7GBW7	Solyc04g082460.3	445	AKGFFEVTHDISHLTCADFLRAPGVQTPVIV	Solanum lycopersicum	S-nitrosylation (-SNO)	31350547
A0A3Q7GBX5	100134879	251	YTKSTGDTSLAEMPECQRGIRLILELCLSEG	Solanum lycopersicum	S-nitrosylation (-SNO)	31277045
A0A3Q7GBX5	100134879	441	ESRWQELVGEMPLKICYPAMEGHEWRIVTGC	Solanum lycopersicum	S-nitrosylation (-SNO)	31350547
A0A3Q7GC36	543639	113	EAVAVGMEAAITKKDCIITAYRDHCIFLGRG	Solanum lycopersicum	S-nitrosylation (-SNO)	31277045
A0A3Q7GC36	543639	122	AITKKDCIITAYRDHCIFLGRGGTLVESFAE	Solanum lycopersicum	S-nitrosylation (-SNO)	31277045
A0A3Q7GC67	PFP-ALPHA	176	DQIRTTEQVNAAMAACKALKLDGLVIIGGVT	Solanum lycopersicum	S-nitrosylation (-SNO)	31350547
A0A3Q7GCI2	101248295	917	ADYFLVGKDFPDYIECQDKVDEAYRDQKKWT	Solanum lycopersicum	S-nitrosylation (-SNO)	31277045
A0A3Q7GCT3	Solyc05g013150.3	393	NLLELPVSRANEELICKVVRDSCRSALSGYH	Solanum lycopersicum	S-nitrosylation (-SNO)	31277045; 31350547
A0A3Q7GD18	101261919	293	ESGVIKLGEKQSESKCALVYGQMNEPPGARA	Solanum lycopersicum	S-nitrosylation (-SNO)	31277045; 31350547
A0A3Q7GDB0	101254200	13	***MQAAPATVESVQCFGRKKTAVAVTHCKR	Solanum lycopersicum	S-nitrosylation (-SNO)	31350547
A0A3Q7GDB0	101254200	26	VQCFGRKKTAVAVTHCKRGRGLIKINGVPIE	Solanum lycopersicum	S-nitrosylation (-SNO)	31350547
A0A3Q7GDG7	101258368	333	YDNEWGYSSRVIDLICHMAKA**********	Solanum lycopersicum	S-nitrosylation (-SNO)	31277045; 31350547
A0A3Q7GDJ7	101257857	310	AAAMALAQHPVVNSSCKDGKSFTYNSSINIA	Solanum lycopersicum	S-nitrosylation (-SNO)	31350547
A0A3Q7GDK7	101259540	172	PEMLKAELRSIYSQLCQDDMPMVRRSAATNL	Solanum lycopersicum	S-nitrosylation (-SNO)	31350547
A0A3Q7GE81	101257160	195	KLIDQALGNGVKVAVCSTSNEKAVSAIVSCL	Solanum lycopersicum	S-nitrosylation (-SNO)	31277045; 31350547
A0A3Q7GE81	101257160	81	VTCSASVLPKALLFDCDGVLVDTEKDGHRIS	Solanum lycopersicum	S-nitrosylation (-SNO)	31350547
A0A3Q7GEI3	101255295	108	RKRKGRGHSAGQGGSCGFGMRGQKSRSGPGV	Solanum lycopersicum	S-nitrosylation (-SNO)	31277045; 31350547
A0A3Q7GEZ4	101259632	397	GHLELPVSRANEELICKVVRDACKSALSAYH	Solanum lycopersicum	S-nitrosylation (-SNO)	31277045; 31350547
A0A3Q7GFG7	Solyc03g113400.3	206	PVTKGPGDGVYSGSTCKQGEIEAVVIATGVH	Solanum lycopersicum	S-nitrosylation (-SNO)	31277045; 31350547
A0A3Q7GG75	101265236	297	QLVSFHTVSKGYWGECGQRGGYFEMTNIPPK	Solanum lycopersicum	S-nitrosylation (-SNO)	31277045; 31350547
A0A3Q7GG75	101265236	377	SLRKRAHMMTDGFNSCRNVVCNFTEGAMYSF	Solanum lycopersicum	S-nitrosylation (-SNO)	31277045; 31350547
A0A3Q7GG75	101265236	382	AHMMTDGFNSCRNVVCNFTEGAMYSFPQIRL	Solanum lycopersicum	S-nitrosylation (-SNO)	31350547
A0A3Q7GG75	101265236	417	IETANKLGKAPDVLYCLRLLEATGISTVPGS	Solanum lycopersicum	S-nitrosylation (-SNO)	31277045; 31350547
A0A3Q7GH03	Solyc05g013040.3	336	RHLSSLYDTLMEQNLCRLIEPFSRVEIAHIA	Solanum lycopersicum	S-nitrosylation (-SNO)	31350547
A0A3Q7GHE2	101245649	374	AEKMSGASGAELKAVCTEAGMFALRERRVHV	Solanum lycopersicum	S-nitrosylation (-SNO)	31277045; 31350547
A0A3Q7GHS2	101257962	192	FHSSYLEAMAKVFTECADRTMLKFDKLIEQE	Solanum lycopersicum	S-nitrosylation (-SNO)	31277045
A0A3Q7GHX7	101266320	589	HKYEIVKKLQQRKHICGMTGDGVNDAPALKK	Solanum lycopersicum	S-nitrosylation (-SNO)	31350547
A0A3Q7GJ89	543509	139	ASRDKSIKLWNTLGECKYTIQDGDSHSDWVS	Solanum lycopersicum	S-nitrosylation (-SNO)	31277045; 31350547
A0A3Q7GJ89	543509	155	KYTIQDGDSHSDWVSCVRFSPNTLQPTIVSG	Solanum lycopersicum	S-nitrosylation (-SNO)	31350547
A0A3Q7GJ89	543509	184	SGSWDRTVKIWNLTNCKLRSTLAGHSGYVNT	Solanum lycopersicum	S-nitrosylation (-SNO)	31277045
A0A3Q7GJ89	543509	209	SGYVNTVAVSPDGSLCASGGKDGVILLWDLA	Solanum lycopersicum	S-nitrosylation (-SNO)	31350547
A0A3Q7GJ89	543509	251	SIIHTLCFSPNRYWLCAATESSIKIWDLESK	Solanum lycopersicum	S-nitrosylation (-SNO)	31350547
A0A3Q7GJQ1	101245359	374	AEKMSGASGAELKAVCTEAGMFALRERRVHV	Solanum lycopersicum	S-nitrosylation (-SNO)	31277045; 31350547
A0A3Q7GKC8	101250892	251	DLKILNHLIQNKNEYCMEVTPKTLADVKGGT	Solanum lycopersicum	S-nitrosylation (-SNO)	31277045; 31350547
A0A3Q7GKD7	543522	423	GTGRTFTKEVVEAMACMNKRPLIMALSNPTS	Solanum lycopersicum	S-nitrosylation (-SNO)	31277045
A0A3Q7GKD7	543522	569	TRLPRPADLVKYAESCMYTPNYRSYR*****	Solanum lycopersicum	S-nitrosylation (-SNO)	31277045
A0A3Q7GKS5	778229	20	VCVKAAVGAPDVLGDCPFSQRVLLTLEEKKV	Solanum lycopersicum	S-nitrosylation (-SNO)	31277045; 31350547
A0A3Q7GKS5	778229	6	**********MVVEVCVKAAVGAPDVLGDCP	Solanum lycopersicum	S-nitrosylation (-SNO)	31350547
A0A3Q7GKU3	101264827	38	PSWLKTSAPDVEDNICKFAKKGLTPSQIGVI	Solanum lycopersicum	S-nitrosylation (-SNO)	31350547
A0A3Q7GLK1	Solyc05g052600.3	64	LSKSTSDKGLIRLMMCMGEALRTIAFKVRTA	Solanum lycopersicum	S-nitrosylation (-SNO)	31277045; 31350547
A0A3Q7GLM4	101246428	514	YAVKAQAFKTAIEAACLLLRIDDIVSGIKKK	Solanum lycopersicum	S-nitrosylation (-SNO)	31350547
A0A3Q7GM59	Solyc05g053780.3	92	GRSRGFGFVNFSDEDCAKEAMNAMDGQILSQ	Solanum lycopersicum	S-nitrosylation (-SNO)	31277045
A0A3Q7GM81	Solyc06g005910.3	301	VPELTQQMWDAKNMMCAADPRHGRYLTASAM	Solanum lycopersicum	S-nitrosylation (-SNO)	31350547
A0A3Q7GM81	Solyc06g005910.3	56	DIQLERVNVYYNEASCGRFVPRAVLMDLEPG	Solanum lycopersicum	S-nitrosylation (-SNO)	31350547
A0A3Q7GMH0	Solyc06g007320.3	639	YFQKPLLESGTLGAKCNTQMVIPHLTENYGA	Solanum lycopersicum	S-nitrosylation (-SNO)	31350547
A0A3Q7GMU5	Solyc05g055210.2	372	SLEFVTNRSQEGSQFCRGFGGIGGILRYQLD	Solanum lycopersicum	S-nitrosylation (-SNO)	31350547
A0A3Q7GMW1	Solyc04g005330.3	130	GKDINALEQHIKNLLCPSTPHFFNTLYDPYR	Solanum lycopersicum	S-nitrosylation (-SNO)	31350547
A0A3Q7GMW1	Solyc04g005330.3	209	VDAVMTIPKGTLFPMCGMNLAFDRELIGPAM	Solanum lycopersicum	S-nitrosylation (-SNO)	31350547
A0A3Q7GMW1	Solyc04g005330.3	246	DGQPIGRYDDMWAGWCIKVICDHLGLGVKTG	Solanum lycopersicum	S-nitrosylation (-SNO)	31350547
A0A3Q7GMW1	Solyc04g005330.3	89	GPKASCISFKDSACRCFGYMVSKKKYIYTID	Solanum lycopersicum	S-nitrosylation (-SNO)	31277045
A0A3Q7GMX3	Solyc05g050240.3	85	RTKVFHPNINSNGSICLDILKEQWSPALTIS	Solanum lycopersicum	S-nitrosylation (-SNO)	31277045; 31350547
A0A3Q7GN04	101250392	58	VEVSTSKTGKHGHAKCHFVAIDIFTGKKLED	Solanum lycopersicum	S-nitrosylation (-SNO)	31350547
A0A3Q7GN04	101250392	81	FTGKKLEDIVPSSHNCDVPHVNRTDYQLIDI	Solanum lycopersicum	S-nitrosylation (-SNO)	31350547
A0A3Q7GN27	101247825	459	KVLTGEETGNNAFPSCSPDGKHLVFRSGRSG	Solanum lycopersicum	S-nitrosylation (-SNO)	31277045
A0A3Q7GNF6	101256090	364	DLRPLGLTGNKVEKLCDLCNITVNKNAVFGD	Solanum lycopersicum	S-nitrosylation (-SNO)	31277045
A0A3Q7GNM9	543809	496	ALSKQRAMLENIMRACVGLAPENNMILEYK*	Solanum lycopersicum	S-nitrosylation (-SNO)	31277045
A0A3Q7GNN0	Solyc05g054200.3	246	EFEKNLSPEEKGICRCYDAIMRFLSKEEHEE	Solanum lycopersicum	S-nitrosylation (-SNO)	31277045
A0A3Q7GNQ9	101251888	14	**MANAASGMAVHDDCKLKFLELKTKRAFRF	Solanum lycopersicum	S-nitrosylation (-SNO)	31277045; 31350547
A0A3Q7GNU4	101267611	113	HARDKKKESDVLENYCKDNPETDECRTYDN*	Solanum lycopersicum	S-nitrosylation (-SNO)	31277045; 31350547
A0A3Q7GNU4	101267611	73	LSDLVAESVKEAEETCAEDPVSGECKAAWDV	Solanum lycopersicum	S-nitrosylation (-SNO)	31350547
A0A3Q7GNU4	101267611	82	KEAEETCAEDPVSGECKAAWDVVEETSAAAS	Solanum lycopersicum	S-nitrosylation (-SNO)	31350547
A0A3Q7GP46	Solyc06g007200.3	503	SDVTEAIQKVAAAYDCKIVEGVLSHQMKQFV	Solanum lycopersicum	S-nitrosylation (-SNO)	31350547
A0A3Q7GP79	Solyc06g011370.3	390	AGNLLKPMLGRGELRCIGATTLNEYRKYIEK	Solanum lycopersicum	S-nitrosylation (-SNO)	31277045
A0A3Q7GPY2	Solyc05g054320.3	124	PVEGLKALYGEDYYICRFQEEGDIEAEFAPI	Solanum lycopersicum	S-nitrosylation (-SNO)	31350547
A0A3Q7GQC5	Solyc06g009750.3	230	KLSMLRNATWTLSNFCRGKPQPLFEQTKAAL	Solanum lycopersicum	S-nitrosylation (-SNO)	31277045
A0A3Q7GQC5	Solyc06g009750.3	350	NLLTQNYKKSIKKEACWTISNITAGNRNQIQ	Solanum lycopersicum	S-nitrosylation (-SNO)	31350547
A0A3Q7GQM4	101248107	303	GFWDMYDPEGYSLWFCDYKYNDENTVSFVTL	Solanum lycopersicum	S-nitrosylation (-SNO)	31350547
A0A3Q7GQR0	101260819	96	VKLDEGERHPYSVIECEPKREAILPSVIYVQ	Solanum lycopersicum	S-nitrosylation (-SNO)	31350547
A0A3Q7GQW0	101253380	92	VPENLERYKESELIHCRWAMLAVPGIIVPEA	Solanum lycopersicum	S-nitrosylation (-SNO)	31277045; 31350547
A0A3Q7GQW4	544310	92	VPANLERYKESELIHCRWAMLAVPGIIVPEA	Solanum lycopersicum	S-nitrosylation (-SNO)	31277045; 31350547
A0A3Q7GR78	101250511	81	LMRQAGRYMKSYQILCEKHPSFRERSENVDL	Solanum lycopersicum	S-nitrosylation (-SNO)	31277045
A0A3Q7GRA7	544298	80	RTVPNVFIGGKHIGGCDATTALHREGKLLPL	Solanum lycopersicum	S-nitrosylation (-SNO)	31350547
A0A3Q7GRE0	101253902	127	GKVAYALSQGLKVIACVGETLEQRESGSTMV	Solanum lycopersicum	S-nitrosylation (-SNO)	31277045; 31350547
A0A3Q7GRM6	101265829	301	VPELTQQMWDAKNMMCAADPRHGRYLTASAM	Solanum lycopersicum	S-nitrosylation (-SNO)	31350547
A0A3Q7GRM6	101265829	56	DLQLERLNVYYNEASCGRFVPRAVLMDLEPG	Solanum lycopersicum	S-nitrosylation (-SNO)	31350547
A0A3Q7GSG7	Solyc06g053180.3	22	VHLFEEVAKHNKTKDCWLIISGKHRRSCDSW	Solanum lycopersicum	S-nitrosylation (-SNO)	31350547
A0A3Q7GSL2	101256386	227	KVINWKYANDVYENECP**************	Solanum lycopersicum	S-nitrosylation (-SNO)	31350547
A0A3Q7GTD8	101256002	585	DEKLKDLKRNYGEEVCKAVTAALMEVNDYNP	Solanum lycopersicum	S-nitrosylation (-SNO)	31350547
A0A3Q7GU88	101264114	13	***MEAAAATAESVQCFGRKKTAVAVTHCKR	Solanum lycopersicum	S-nitrosylation (-SNO)	31277045; 31350547
A0A3Q7GU88	101264114	26	VQCFGRKKTAVAVTHCKRGKGLIKINGVPIE	Solanum lycopersicum	S-nitrosylation (-SNO)	31350547
A0A3Q7GUA0	Solyc06g035600.3	622	RIKLPSGSKKIVPSGCRAMIGQVAGGGRTEK	Solanum lycopersicum	S-nitrosylation (-SNO)	31277045
A0A3Q7GUA2	101244882	157	SELESLMGSKEYTKFCEEEDSH*********	Solanum lycopersicum	S-nitrosylation (-SNO)	31350547
A0A3Q7GV49	Solyc06g063360.3	147	AGFIIPEAFNKFGANCGPEAVWFKTGALLLD	Solanum lycopersicum	S-nitrosylation (-SNO)	31277045; 31350547
A0A3Q7GVW4	Solyc06g051540.3	544	LSRLHHKHLVRLVGYCEERDERLLVYEYMKN	Solanum lycopersicum	S-nitrosylation (-SNO)	31350547
A0A3Q7GVY6	Solyc06g063140.3	774	ARLCPNSTGADIRSVCTEAGMYAIRARRKTV	Solanum lycopersicum	S-nitrosylation (-SNO)	31277045; 31350547
A0A3Q7GW26	101263716	43	PKPHPTPKAPPVNPYCPRDTLKLGVCADLLG	Solanum lycopersicum	S-nitrosylation (-SNO)	31350547
A0A3Q7GX32	101252403	82	VLCQPTGGRAKLTEGCSFRVKEKDMMVLG**	Solanum lycopersicum	S-nitrosylation (-SNO)	31277045; 31350547
A0A3Q7GX85	Solyc06g060260.3	196	IPMKYGRMDVSVPEQCPEEGRLPDAGPPSPA	Solanum lycopersicum	S-nitrosylation (-SNO)	31350547
A0A3Q7GX91	Solyc06g068990.3	1088	ASRDKTIKLWNTLGECKYTIQEQDSHSDWVS	Solanum lycopersicum	S-nitrosylation (-SNO)	31277045; 31350547
A0A3Q7GX91	Solyc06g068990.3	1104	KYTIQEQDSHSDWVSCVRFSPNNLQPTIVSG	Solanum lycopersicum	S-nitrosylation (-SNO)	31350547
A0A3Q7GX91	Solyc06g068990.3	1133	SGSWDRTVKIWNLTNCKLRSTLAGHSGYVNT	Solanum lycopersicum	S-nitrosylation (-SNO)	31277045
A0A3Q7GX91	Solyc06g068990.3	1158	SGYVNTVAVSPDGSLCASGGKDGVILLWDLA	Solanum lycopersicum	S-nitrosylation (-SNO)	31350547
A0A3Q7GX91	Solyc06g068990.3	1200	SIIHTLCFSPNRYWLCAATESSIKIWDLESK	Solanum lycopersicum	S-nitrosylation (-SNO)	31350547
A0A3Q7GXA1	Solyc06g060380.3	899	LSRRWDSLISPQIFRCTVLTAKDNSPLVQRL	Solanum lycopersicum	S-nitrosylation (-SNO)	31277045
A0A3Q7GXD1	101267244	172	PEPLKNELRTIYSQLCQDDMPMVRRAAATNL	Solanum lycopersicum	S-nitrosylation (-SNO)	31350547
A0A3Q7GXG0	101245769	29	IFIGYDPREDVAYEVCRYSLLKRSSIPLEII	Solanum lycopersicum	S-nitrosylation (-SNO)	31350547
A0A3Q7GXK9	Solyc06g060960.2	894	FKGCDCIGRCSDSKKCSCAVKNGGEIPYNRN	Solanum lycopersicum	S-nitrosylation (-SNO)	31277045
A0A3Q7GXK9	Solyc06g060960.2	896	GCDCIGRCSDSKKCSCAVKNGGEIPYNRNGA	Solanum lycopersicum	S-nitrosylation (-SNO)	31277045
A0A3Q7GYB4	Solyc06g071790.3	191	TVEYETENRHYAHVDCPGHADYVKNMITGAA	Solanum lycopersicum	S-nitrosylation (-SNO)	31277045; 31350547
A0A3Q7GYB4	Solyc06g071790.3	465	GDRVNMVVELIMPVACEQGMRFAIREGGKTV	Solanum lycopersicum	S-nitrosylation (-SNO)	31350547
A0A3Q7GYC4	543862	279	ALSKYSNSDTVVYVGCGERGNEMAEVLMDFP	Solanum lycopersicum	S-nitrosylation (-SNO)	31277045; 31350547
A0A3Q7GYU8	Solyc06g065305.1	157	AVVQHARKGKPGNCVCSHKEAYSLDCSRPDD	Solanum lycopersicum	S-nitrosylation (-SNO)	31350547
A0A3Q7GZ89	Solyc06g066060.3	182	KDLPLKNVRHFILDECDKMLDSLDMRRDVQA	Solanum lycopersicum	S-nitrosylation (-SNO)	31277045
A0A3Q7GZF8	Solyc06g072510.3	260	CGLTHMAVTPLDLVKCNMQIDPAKYKSISSG	Solanum lycopersicum	S-nitrosylation (-SNO)	31277045
A0A3Q7GZI4	Solyc06g073810.3	528	KTPREATEGTYIDKKCPFTGNVSIRGRILAG	Solanum lycopersicum	S-nitrosylation (-SNO)	31277045
A0A3Q7GZT8	Solyc06g074310.3	631	GSVKLPHIPRPKMKICMLGDAQHVGEAEKIG	Solanum lycopersicum	S-nitrosylation (-SNO)	31277045; 31350547
A0A3Q7GZW2	101253094	161	EPILDALPNLEQYIYCSSAGVYLKTDYLPHF	Solanum lycopersicum	S-nitrosylation (-SNO)	31350547
A0A3Q7H036	101249372	123	NALKNLGLNVVKANVCLDSSGKHNTFAITKA	Solanum lycopersicum	S-nitrosylation (-SNO)	31350547
A0A3Q7H0L3	Solyc04g076060.3	57	SSMAALIPENLSREQCLYLAKLAEQAERYEE	Solanum lycopersicum	S-nitrosylation (-SNO)	31277045; 31350547
A0A3Q7H0L5	101259549	189	PPAPSKPKSSHPPMKCPMAGTFYRSPAPGAA	Solanum lycopersicum	S-nitrosylation (-SNO)	31277045
A0A3Q7H0U0	Solyc06g076640.3	12	****MREILHIQGGQCGNQIGSKFWEVVCAE	Solanum lycopersicum	S-nitrosylation (-SNO)	31350547
A0A3Q7H0U0	Solyc06g076640.3	25	GQCGNQIGSKFWEVVCAEHGIDSTGRYQGDT	Solanum lycopersicum	S-nitrosylation (-SNO)	31350547
A0A3Q7H0U0	Solyc06g076640.3	301	VPELTQQMWDAKNMMCAADPRHGRYLTASAM	Solanum lycopersicum	S-nitrosylation (-SNO)	31350547
A0A3Q7H0W4	Solyc06g071000.3	168	ALVEVLVTQKFLENFCGDQVRFLARSFAVPG	Solanum lycopersicum	S-nitrosylation (-SNO)	31277045
A0A3Q7H0Y2	Solyc06g071100.3	206	PVTKGPGDGVYSGSTCKQGEIEAVVIATGVH	Solanum lycopersicum	S-nitrosylation (-SNO)	31277045; 31350547
A0A3Q7H0Y2	Solyc06g071100.3	581	HKYEIVKRLQARKHICGMTGDGVNDAPALKK	Solanum lycopersicum	S-nitrosylation (-SNO)	31350547
A0A3Q7H112	Solyc06g082090.3	192	SDVTEAIQKVAAAYDCKIVEGVLSHQMKQFV	Solanum lycopersicum	S-nitrosylation (-SNO)	31350547
A0A3Q7H113	Solyc06g082120.3	408	LKDEFFCIRFASLENCKTFMETVQEVAESQT	Solanum lycopersicum	S-nitrosylation (-SNO)	31350547
A0A3Q7H126	101244864	118	FARGHYTIGKEIVDLCLDRIRKLADNCTGLQ	Solanum lycopersicum	S-nitrosylation (-SNO)	31350547
A0A3Q7H126	101244864	347	VATIKTKRTIQFVDWCPTGFKCGINYQPPTV	Solanum lycopersicum	S-nitrosylation (-SNO)	31350547
A0A3Q7H126	101244864	353	KRTIQFVDWCPTGFKCGINYQPPTVVPGGDL	Solanum lycopersicum	S-nitrosylation (-SNO)	31350547
A0A3Q7H126	101244864	376	TVVPGGDLAKVQRAVCMISNSTSVAEVFSRI	Solanum lycopersicum	S-nitrosylation (-SNO)	31350547
A0A3Q7H1L0	Solyc06g083190.3	480	QSKALKITCNLNNAACKLKLKDYKQAEKLCT	Solanum lycopersicum	S-nitrosylation (-SNO)	31350547
A0A3Q7H1Q8	101248404	19	VFNLAEVSQHNNAKDCWLIISGKVYDVTKFL	Solanum lycopersicum	S-nitrosylation (-SNO)	31350547
A0A3Q7H1T0	Solyc06g076970.3	118	FGKTVPKTAENFRALCTGEKGVGKSGKPLHF	Solanum lycopersicum	S-nitrosylation (-SNO)	31350547
A0A3Q7H1U4	101250808	149	PIKEAALGNIPTIAFCDTDSPMRYVDIGIPA	Solanum lycopersicum	S-nitrosylation (-SNO)	31350547
A0A3Q7H1U4	101250808	31	IQMMLAAEVHLGTKNCDFQMERYAFKRRNDG	Solanum lycopersicum	S-nitrosylation (-SNO)	31277045; 31350547
A0A3Q7H1V8	101265835	157	HTVPNVFIGAKHIGGCTDTIKLYRKGELESL	Solanum lycopersicum	S-nitrosylation (-SNO)	31350547
A0A3Q7H1V8	101265835	99	KTITENPVVVYSKSWCSYSTEVKVLFKRLGV	Solanum lycopersicum	S-nitrosylation (-SNO)	31350547
A0A3Q7H226	Solyc06g082580.3	204	REGTKKTVFVNFMDLCKTMHRQPEHVMTFLL	Solanum lycopersicum	S-nitrosylation (-SNO)	31350547
A0A3Q7H233	Solyc06g082650.3	105	RVHPFHVLRINKMLSCAGADRLQTGMRGAFG	Solanum lycopersicum	S-nitrosylation (-SNO)	31277045; 31350547
A0A3Q7H233	Solyc06g082650.3	49	YDVGMKKKGVDEFPFCVHLVSWEKENVSSEA	Solanum lycopersicum	S-nitrosylation (-SNO)	31350547
A0A3Q7H256	101268112	154	CIAFTKKRPNQQKRTCYAQSSQIRQIRRKMV	Solanum lycopersicum	S-nitrosylation (-SNO)	31277045; 31350547
A0A3Q7H256	101268112	179	IRRKMVEIMRNQASSCDLKELVAKFIPESIG	Solanum lycopersicum	S-nitrosylation (-SNO)	31277045; 31350547
A0A3Q7H275	Solyc06g072570.3	124	TKVWHPNISSQSGAICLDILKDQWSPALTLK	Solanum lycopersicum	S-nitrosylation (-SNO)	31277045; 31350547
A0A3Q7H2N5	Solyc06g073370.3	86	MTSIKGIGRRFANIACKKADIDMSKRAGELT	Solanum lycopersicum	S-nitrosylation (-SNO)	31277045
A0A3Q7H2Y1	Solyc07g006035.1	363	HRPWAKEFAILAAMPCKTAEERQIRDRKAFL	Solanum lycopersicum	S-nitrosylation (-SNO)	31350547
A0A3Q7H3C5	101262732	20	GVFAEIIDGEVYKYYCEGEWKKSASGKSVAI	Solanum lycopersicum	S-nitrosylation (-SNO)	31277045; 31350547
A0A3Q7H3C5	101262732	363	IEGLVMDAKEKDATFCQPYKREGNLIWPLLL	Solanum lycopersicum	S-nitrosylation (-SNO)	31277045
A0A3Q7H3C5	101262732	50	IINPTTRKTQYKVQACTQEEVNKVMEIAKAA	Solanum lycopersicum	S-nitrosylation (-SNO)	31277045; 31350547
A0A3Q7H3D4	Solyc06g075340.3	1005	VSVKEAVLPFEKFQGCDVLLGPEMRSTGEVM	Solanum lycopersicum	S-nitrosylation (-SNO)	31350547
A0A3Q7H3G4	Solyc07g005600.3	128	VMQFHMREPQMCNVVCRVVLNAKNAKELKEK	Solanum lycopersicum	S-nitrosylation (-SNO)	31277045
A0A3Q7H3P6	100736433	20	GEGPAIGIDLGTTYSCVGVWQHDRVEIIAND	Solanum lycopersicum	S-nitrosylation (-SNO)	31350547
A0A3Q7H3P6	100736433	319	TRARFEELNMDLFRKCMEPVEKCLRDAKMDK	Solanum lycopersicum	S-nitrosylation (-SNO)	31277045; 31350547
A0A3Q7H3Q8	101249734	12	****MADGEDIQPLVCDNGTGMVKAGFAGDD	Solanum lycopersicum	S-nitrosylation (-SNO)	31277045; 31350547
A0A3Q7H3Q8	101249734	259	LPDGQVITIGAERFRCPEVLFQPSMIGMEAA	Solanum lycopersicum	S-nitrosylation (-SNO)	31350547
A0A3Q7H3Y0	101263826	51	SLSHRFKGPCVSDKNCASVCETERFSGGNCR	Solanum lycopersicum	S-nitrosylation (-SNO)	31350547
A0A3Q7H3Y0	101263826	78	GNCRGFRRRCFCTKPC***************	Solanum lycopersicum	S-nitrosylation (-SNO)	31350547
A0A3Q7H429	101264622	169	FCTLCNAEVRKFSKHCRSCDKCVDGFDHHCR	Solanum lycopersicum	S-nitrosylation (-SNO)	31277045
A0A3Q7H429	101264622	172	LCNAEVRKFSKHCRSCDKCVDGFDHHCRWLN	Solanum lycopersicum	S-nitrosylation (-SNO)	31277045
A0A3Q7H4U8	Solyc07g009333.1	30	WSAKQLKGDLEASASCTYDLQRKLVKAALAS	Solanum lycopersicum	S-nitrosylation (-SNO)	31277045; 31350547
A0A3Q7H544	Solyc07g008740.2	320	PLPDESDKMQDLLRECNDMILKAGLPRENEA	Solanum lycopersicum	S-nitrosylation (-SNO)	31350547
A0A3Q7H5A6	101256394	59	RASDKITQLTDNVYVCRSGSAADSQVVSDYV	Solanum lycopersicum	S-nitrosylation (-SNO)	31350547
A0A3Q7H5I5	543863	161	SIILDRATAGPLIIACRKGGTSIEDLAEKFP	Solanum lycopersicum	S-nitrosylation (-SNO)	31277045
A0A3Q7H5X9	101245558	619	LVKQLREETGAGMMDCKKALTETAGDIVKAQ	Solanum lycopersicum	S-nitrosylation (-SNO)	31350547
A0A3Q7H5X9	101245558	859	LVKQLREETGAGMMDCKKALSETGADLEKAQ	Solanum lycopersicum	S-nitrosylation (-SNO)	31350547
A0A3Q7H652	Solyc07g017780.3	205	PVTKNPGDEVFSGSTCKQGELEAVVIATGVH	Solanum lycopersicum	S-nitrosylation (-SNO)	31277045; 31350547
A0A3Q7H6P4	Solyc07g006130.2	404	SLEFVTNKSQEGSQFCRGFGGIGGILRYQLD	Solanum lycopersicum	S-nitrosylation (-SNO)	31350547
A0A3Q7H717	543761	123	VFLGSVEGFSTKNQPCTYDSTKTCKPALATA	Solanum lycopersicum	S-nitrosylation (-SNO)	31277045; 31350547
A0A3Q7H7F3	Solyc07g032640.2	103	SKTYMEVKGTGTANQCPTIDGGVDSFSFKPG	Solanum lycopersicum	S-nitrosylation (-SNO)	31277045; 31350547
A0A3Q7H7F3	Solyc07g032640.2	126	DSFSFKPGKYNAKKFCLEPTSFTVKAEGVSK	Solanum lycopersicum	S-nitrosylation (-SNO)	31277045; 31350547
A0A3Q7H7Q7	Solyc05g010660.3	313	TQITLYLRDDDKYEYCEPKKIQDLVKNYSQF	Solanum lycopersicum	S-nitrosylation (-SNO)	31350547
A0A3Q7H8G2	Solyc07g041920.3	347	WGDNGYFKMEMGKNMCGVATCASYPIVA***	Solanum lycopersicum	S-nitrosylation (-SNO)	31277045
A0A3Q7H8S0	101243905	108	KPVVVYFYPADETPGCTKQACAFRDSYEKFK	Solanum lycopersicum	S-nitrosylation (-SNO)	31350547
A0A3Q7H8S0	101243905	155	HKAFAKKYRLPFTLLCDEGNKVRKEWGIPGD	Solanum lycopersicum	S-nitrosylation (-SNO)	31350547
A0A3Q7H940	Solyc07g041900.3	358	WGEDGYFKMEMGKNMCGVATCASYPIVA***	Solanum lycopersicum	S-nitrosylation (-SNO)	31277045
A0A3Q7H9K1	101248497	122	SGKIYDGEGFKYVQECFEKGTLHLIGLVSDG	Solanum lycopersicum	S-nitrosylation (-SNO)	31277045; 31350547
A0A3Q7H9K1	101248497	356	TSGEYLVRNGIRTFACSETVKFGHVTFFWNG	Solanum lycopersicum	S-nitrosylation (-SNO)	31277045; 31350547
A0A3Q7H9K1	101248497	445	DMVGHTGDIKATIEACKAADDGVKMILDAIE	Solanum lycopersicum	S-nitrosylation (-SNO)	31277045
A0A3Q7H9L5	Solyc07g042920.2	24	VLYEDIVLGRAFEDMCAQMYYRGKMFGFVHL	Solanum lycopersicum	S-nitrosylation (-SNO)	31350547
A0A3Q7HAH3	Solyc07g032180.3	136	DYRGAQQARKNMKVPCEIIRVPQAGHFVFME	Solanum lycopersicum	S-nitrosylation (-SNO)	31277045
A0A3Q7HAI7	101254488	198	FCTLCNAEVRKFSKHCRSCDKCVDGFDHHCR	Solanum lycopersicum	S-nitrosylation (-SNO)	31277045
A0A3Q7HAI7	101254488	201	LCNAEVRKFSKHCRSCDKCVDGFDHHCRWLN	Solanum lycopersicum	S-nitrosylation (-SNO)	31277045
A0A3Q7HAN1	101255117	30	DEICNNIAYHLAQRGCQLVLMGNERQLKSVA	Solanum lycopersicum	S-nitrosylation (-SNO)	31277045
A0A3Q7HAX3	101250904	45	DGIDYEKESHLRKLYCVFLQELGIELKVPQV	Solanum lycopersicum	S-nitrosylation (-SNO)	31277045
A0A3Q7HBR1	Solyc07g052600.3	171	VRSSVLEVLLEITKFCDLYLMERVLDDESEK	Solanum lycopersicum	S-nitrosylation (-SNO)	31350547
A0A3Q7HBR5	101257282	137	CYGVLRFIMESGAKGCEVIVSGKLRAQRAKS	Solanum lycopersicum	S-nitrosylation (-SNO)	31277045; 31350547
A0A3Q7HC76	Solyc07g053280.3	247	SMGLDFPKNISVIAVCPKGMGPSVRRLYVQG	Solanum lycopersicum	S-nitrosylation (-SNO)	31277045
A0A3Q7HC76	Solyc07g053280.3	522	NPFMHARGVSFMVDNCSTTARLGSRKWAPRF	Solanum lycopersicum	S-nitrosylation (-SNO)	31277045; 31350547
A0A3Q7HCG1	101254402	244	ILLTQDHDKVQTKHFCLDWLNKQPPKSVIYV	Solanum lycopersicum	S-nitrosylation (-SNO)	31350547
A0A3Q7HD29	101244094	132	DKRIAAIQALSGTGACRIFADFQKRFCPDSQ	Solanum lycopersicum	S-nitrosylation (-SNO)	31277045
A0A3Q7HDJ6	Solyc07g047850.3	66	DPETFARNRELEVIHCRWAMLGALGCVFPEI	Solanum lycopersicum	S-nitrosylation (-SNO)	31277045; 31350547
A0A3Q7HDP5	101258673	385	HNEASNGVHDEMCRVCEMAVVWMQNQLRRNE	Solanum lycopersicum	S-nitrosylation (-SNO)	31350547
A0A3Q7HE62	101249663	476	TIRTNVAGTLNLADVCKENGLLMMNFATGCI	Solanum lycopersicum	S-nitrosylation (-SNO)	31277045
A0A3Q7HE62	101249663	537	TKAMVEELLKEYPNVCTLRVRMPISSDLNNP	Solanum lycopersicum	S-nitrosylation (-SNO)	31277045
A0A3Q7HEX8	543647	118	AKAIGESGDWHVIMACRDFLKAEKAAKSLGI	Solanum lycopersicum	S-nitrosylation (-SNO)	31350547
A0A3Q7HEX8	543647	259	LGDLRGLSGGLNSLNCSPMIDGGEFDGAKAY	Solanum lycopersicum	S-nitrosylation (-SNO)	31350547
A0A3Q7HEX8	543647	280	GGEFDGAKAYKDSKVCNMLTMQEYHRRFHEE	Solanum lycopersicum	S-nitrosylation (-SNO)	31350547
A0A3Q7HEX8	543647	307	FHEETGIAFASLYPGCIAETGLFRNHIPLFR	Solanum lycopersicum	S-nitrosylation (-SNO)	31350547
A0A3Q7HFI0	101267037	5	***********MGQSCLRPLRFLPLRSANTR	Solanum lycopersicum	S-nitrosylation (-SNO)	31277045
A0A3Q7HFJ5	Solyc07g064880.3	55	RIKRSTQLKKLMNAYCDRQSVDFNSIAFLFD	Solanum lycopersicum	S-nitrosylation (-SNO)	31350547
A0A3Q7HG29	Solyc07g065900.3	676	VEPEILTDGNHDIKKCAAATETVLAAVYKAL	Solanum lycopersicum	S-nitrosylation (-SNO)	31277045
A0A3Q7HG98	101255814	43	STKLNFYPPTCQRIECPNYDLIESGKDYEIR	Solanum lycopersicum	S-nitrosylation (-SNO)	31277045; 31350547
A0A3Q7HGC8	101263320	135	TTCATVLTRAIFAEGCKSVAAGMNAMDLRRG	Solanum lycopersicum	S-nitrosylation (-SNO)	31277045
A0A3Q7HGC8	101263320	244	GYISPYFITNEKNQKCELDDPLILIHEKKIS	Solanum lycopersicum	S-nitrosylation (-SNO)	31350547
A0A3Q7HGD7	101257684	153	MKDVPTYLPEKTILPCNLPREDVRDAFISLT	Solanum lycopersicum	S-nitrosylation (-SNO)	31277045
A0A3Q7HGD7	101257684	262	EDMLPAVAQGAIGIACRSDDETMANYIAALN	Solanum lycopersicum	S-nitrosylation (-SNO)	31350547
A0A3Q7HGD7	101257684	299	AIVCERAFLTTLDGSCRTPIAGYACRGEDGD	Solanum lycopersicum	S-nitrosylation (-SNO)	31277045; 31350547
A0A3Q7HGD7	101257684	308	TTLDGSCRTPIAGYACRGEDGDCIFKGLVAS	Solanum lycopersicum	S-nitrosylation (-SNO)	31350547
A0A3Q7HGD7	101257684	315	RTPIAGYACRGEDGDCIFKGLVASPDGTRVI	Solanum lycopersicum	S-nitrosylation (-SNO)	31277045; 31350547
A0A3Q7HGF9	101259750	159	IVDRKYQQAIGMAIECRRLDKVAEAIVRSDN	Solanum lycopersicum	S-nitrosylation (-SNO)	31277045; 31350547
A0A3Q7HGG4	Solyc05g053680.2	43	LAKELLNGQRVVVVRCEEICLSGGLVRQKMK	Solanum lycopersicum	S-nitrosylation (-SNO)	31277045
A0A3Q7HGJ9	Solyc07g066610.3	173	RLSELLGIQVVKADDCIGPEVDKLVDSLPEG	Solanum lycopersicum	S-nitrosylation (-SNO)	31350547
A0A3Q7HGM6	101267723	303	RDGNPRVTPEVTRDVCLLARMMAANLYYSQI	Solanum lycopersicum	S-nitrosylation (-SNO)	31277045
A0A3Q7HGQ2	Solyc07g062650.3	134	RDDLFNINAGIVKSLCTAIAKYCPNALVNMI	Solanum lycopersicum	S-nitrosylation (-SNO)	31277045
A0A3Q7HGQ5	Solyc07g056490.3	582	FPAYEKFGKFSIEPECPKFVAWANRCMQKEN	Solanum lycopersicum	S-nitrosylation (-SNO)	31277045
A0A3Q7HGV8	101266638	82	FVKHRIDELDKENMVCKYTMIEGDPLGQNLD	Solanum lycopersicum	S-nitrosylation (-SNO)	31277045
A0A3Q7HGX8	Solyc05g054480.3	259	LPDGQVITIGAERFRCPEVLFQPSMIGMEAA	Solanum lycopersicum	S-nitrosylation (-SNO)	31350547
A0A3Q7HH77	101252285	158	KKIYNVSCERYFGFGCEVDEETANKMEGLPG	Solanum lycopersicum	S-nitrosylation (-SNO)	31350547
A0A3Q7HH84	Solyc08g006330.3	407	KQDEKGVVRREVIEECIKLVMEEDKGKLIRE	Solanum lycopersicum	S-nitrosylation (-SNO)	31277045
A0A3Q7HH84	Solyc08g006330.3	867	KQDEKGIVRREVIEECIKLVMEEDKGKLIRE	Solanum lycopersicum	S-nitrosylation (-SNO)	31277045
A0A3Q7HHL0	101254013	118	FARGHYTIGKEIVDLCLDRIRKLADNCTGLQ	Solanum lycopersicum	S-nitrosylation (-SNO)	31350547
A0A3Q7HHL0	101254013	347	VATIKTKRTIQFVDWCPTGFKCGINYQPPTV	Solanum lycopersicum	S-nitrosylation (-SNO)	31350547
A0A3Q7HHL0	101254013	353	KRTIQFVDWCPTGFKCGINYQPPTVVPGGDL	Solanum lycopersicum	S-nitrosylation (-SNO)	31350547
A0A3Q7HHL0	101254013	376	TVVPGGDLAKVQRAVCMISNSTSVAEVFSRI	Solanum lycopersicum	S-nitrosylation (-SNO)	31350547
A0A3Q7HHN1	Solyc05g055680.3	92	QSADTRGYGAHMRRGCVMILRLAGGLCALIF	Solanum lycopersicum	S-nitrosylation (-SNO)	31350547
A0A3Q7HHU2	101268123	107	LEVIHGRWAMLGAFGCITPEVLEKWVKVDFK	Solanum lycopersicum	S-nitrosylation (-SNO)	31350547
A0A3Q7HI00	101264138	129	CNVEHKVGDRGVFARCSGDYAIVISHNPDNG	Solanum lycopersicum	S-nitrosylation (-SNO)	31277045; 31350547
A0A3Q7HI00	101264138	162	RIKLPSGSKKIVPSGCRAMIGQVAGGGRTEK	Solanum lycopersicum	S-nitrosylation (-SNO)	31277045
A0A3Q7HIJ0	101264842	371	GCSSIEEVKQALLQRCLEVEQAAKDQATDNA	Solanum lycopersicum	S-nitrosylation (-SNO)	31277045
A0A3Q7HJ26	Solyc06g007710.3	150	IGRVMTDGRVNARVKCDLSENLSLKANGQLT	Solanum lycopersicum	S-nitrosylation (-SNO)	31277045
A0A3Q7HJ31	Solyc08g014480.3	196	RHEHHPRLGKTNLESCMVKDLVLMKQNNINA	Solanum lycopersicum	S-nitrosylation (-SNO)	31350547
A0A3Q7HJ40	Solyc08g014610.3	300	DEVICGFGRLGTMFGCDKYNIKPDLVSVAKA	Solanum lycopersicum	S-nitrosylation (-SNO)	31277045; 31350547
A0A3Q7HJ64	Solyc06g007980.3	638	LPKPASTFSLRSCFGCSST************	Solanum lycopersicum	S-nitrosylation (-SNO)	31350547
A0A3Q7HJH5	101257286	56	LGEEFKGYVFKIMGGCDKQGFPMKQGVLTPG	Solanum lycopersicum	S-nitrosylation (-SNO)	31277045; 31350547
A0A3Q7HJL9	101268205	346	GKSVKKTHRVLIVEECMRTGGIGASLTAAIT	Solanum lycopersicum	S-nitrosylation (-SNO)	31277045; 31350547
A0A3Q7HJP4	Solyc08g006360.2	298	KQDEKGVVRREVIEECIKLVMEEDKGKLIRE	Solanum lycopersicum	S-nitrosylation (-SNO)	31277045
A0A3Q7HJU1	Solyc06g008940.3	139	HVEYETAKRHYAHVDCPGHADYVKNMITGAA	Solanum lycopersicum	S-nitrosylation (-SNO)	31277045; 31350547
A0A3Q7HKB8	101254318	50	RPKGIDSRVRRKFKGCVLMPNIGYGSDKKTR	Solanum lycopersicum	S-nitrosylation (-SNO)	31277045; 31350547
A0A3Q7HKB8	101254318	94	NASELEILMMHNRTYCAEIAHNVSTKKRKEI	Solanum lycopersicum	S-nitrosylation (-SNO)	31277045; 31350547
A0A3Q7HKE8	101257194	155	SELESLMGAKEYTKLCDEEEIH*********	Solanum lycopersicum	S-nitrosylation (-SNO)	31350547
A0A3Q7HKZ6	543663	212	CSGGVVLASRDGKIVCENTLDARLEVVFRKK	Solanum lycopersicum	S-nitrosylation (-SNO)	31277045; 31350547
A0A3Q7HKZ6	543663	234	RLEVVFRKKLPEIRKCLFGQVAA********	Solanum lycopersicum	S-nitrosylation (-SNO)	31277045
A0A3Q7HLK8	101254617	379	ERYLSSILFQSIREECENMKPEL********	Solanum lycopersicum	S-nitrosylation (-SNO)	31350547
A0A3Q7HLK8	101254617	92	IGNTPMVYLNTIAKGCVANIAAKLEIMEPCC	Solanum lycopersicum	S-nitrosylation (-SNO)	31277045
A0A3Q7HLX5	Solyc06g036290.3	396	QNKILKVIRKNLVKKCIEMFNEIAENKEDYN	Solanum lycopersicum	S-nitrosylation (-SNO)	31350547
A0A3Q7HLZ4	101261939	268	HLKTDGASVAALGTHCMRASTGVVVSPSLKD	Solanum lycopersicum	S-nitrosylation (-SNO)	31350547
A0A3Q7HMP2	101252510	109	FCSGILQQLDYSLVECQALVLAPTRELAQQI	Solanum lycopersicum	S-nitrosylation (-SNO)	31350547
A0A3Q7HMR2	Solyc08g062915.1	163	GERIRPVLTVNKMDRCFLELQVDGEEAYQTF	Solanum lycopersicum	S-nitrosylation (-SNO)	31350547
A0A3Q7HMR2	Solyc08g062915.1	275	KNTGTASCKRGFVQFCYEPIKQIINTCMNDQ	Solanum lycopersicum	S-nitrosylation (-SNO)	31350547
A0A3Q7HMR2	Solyc08g062915.1	286	FVQFCYEPIKQIINTCMNDQKDKLWPMLQKL	Solanum lycopersicum	S-nitrosylation (-SNO)	31350547
A0A3Q7HMR2	Solyc08g062915.1	370	YEGPLDDAYANAIRNCDPEGPLMLYVSKMIP	Solanum lycopersicum	S-nitrosylation (-SNO)	31277045; 31350547
A0A3Q7HMR2	Solyc08g062915.1	448	VIWMGKRQETVEDVPCGNTVAMVGLDQFITK	Solanum lycopersicum	S-nitrosylation (-SNO)	31350547
A0A3Q7HMR2	Solyc08g062915.1	636	AEEFGWDKDLAKKIWCFGPETTGPNMVVDMC	Solanum lycopersicum	S-nitrosylation (-SNO)	31350547
A0A3Q7HMR2	Solyc08g062915.1	651	CFGPETTGPNMVVDMCKGVQYLNEIKDSVVA	Solanum lycopersicum	S-nitrosylation (-SNO)	31350547
A0A3Q7HNJ5	Solyc08g044375.1	214	YKKVFPRIWTQRTFYCTTCRRPTQLTPRCQF	Solanum lycopersicum	S-nitrosylation (-SNO)	31350547
A0A3Q7HNJ5	Solyc08g044375.1	217	VFPRIWTQRTFYCTTCRRPTQLTPRCQFEVT	Solanum lycopersicum	S-nitrosylation (-SNO)	31350547
A0A3Q7HNV6	Solyc08g067090.3	42	FTDVAPKTAENFRALCTGEKGVSSKTGRPLH	Solanum lycopersicum	S-nitrosylation (-SNO)	31350547
A0A3Q7HPM9	101244892	135	CYGVLRFVMESGAKGCEVIVSGKLRAQRAKS	Solanum lycopersicum	S-nitrosylation (-SNO)	31277045; 31350547
A0A3Q7HQA3	101260070	1020	TTGRVDNVYGDRNLICTLLPVSEMAEEKAAT	Solanum lycopersicum	S-nitrosylation (-SNO)	31350547
A0A3Q7HQA3	101260070	243	NILKGKKKTFLIANNCHPQTIEICKTRADGF	Solanum lycopersicum	S-nitrosylation (-SNO)	31350547
A0A3Q7HQA3	101260070	251	TFLIANNCHPQTIEICKTRADGFDLKVVTVD	Solanum lycopersicum	S-nitrosylation (-SNO)	31350547
A0A3Q7HQA3	101260070	567	LLRYLHKLQSKDLSLCHSMIPLGSCTMKLNA	Solanum lycopersicum	S-nitrosylation (-SNO)	31277045; 31350547
A0A3Q7HQA3	101260070	576	SKDLSLCHSMIPLGSCTMKLNATTEMMPVTW	Solanum lycopersicum	S-nitrosylation (-SNO)	31350547
A0A3Q7HQA3	101260070	732	YPSTHGVYEEGIDEICKIIHDNGGQVYMDGA	Solanum lycopersicum	S-nitrosylation (-SNO)	31350547
A0A3Q7HQA3	101260070	941	IEPTESESKAELDRFCDALISIREEIAQIEK	Solanum lycopersicum	S-nitrosylation (-SNO)	31277045; 31350547
A0A3Q7HQA3	101260070	96	HNSATPEEQTKMAEFCGFQSLDALIDATVPQ	Solanum lycopersicum	S-nitrosylation (-SNO)	31350547
A0A3Q7HQM5	Solyc08g074620.2	410	FYDENRNPYRVKVRDCLDSKKMGFDYAPMPT	Solanum lycopersicum	S-nitrosylation (-SNO)	31277045
A0A3Q7HQM5	Solyc08g074620.2	944	FYDENRNPYRVKVRDCLDSKKMGFDYAPMPT	Solanum lycopersicum	S-nitrosylation (-SNO)	31277045
A0A3Q7HQY3	Solyc08g075160.3	511	VKHVKSNAIVIAKNNCMLGMGSGQPNRLESL	Solanum lycopersicum	S-nitrosylation (-SNO)	31350547
A0A3Q7HR13	101255322	104	NPDSNTLISDMTTVICLDDYHSLDRTGRKEK	Solanum lycopersicum	S-nitrosylation (-SNO)	31350547
A0A3Q7HR13	101255322	293	PVYLFDEGSTISWIPCGRKLTCSYPGIKFTY	Solanum lycopersicum	S-nitrosylation (-SNO)	31350547
A0A3Q7HR13	101255322	65	DGEKTVVIGLAADSGCGKSTFMRRLTSVFGG	Solanum lycopersicum	S-nitrosylation (-SNO)	31277045; 31350547
A0A3Q7HRQ8	101266439	125	DVSGEEDEKLLELKRCLVDTVYGTDFGFRAS	Solanum lycopersicum	S-nitrosylation (-SNO)	31350547
A0A3Q7HRS0	Solyc08g077700.3	1617	KQIKKMEVSQHSKYFCEFCGKYAVKRKAVGI	Solanum lycopersicum	S-nitrosylation (-SNO)	31277045
A0A3Q7HRS0	Solyc08g077700.3	1735	KQIKKMEVSQHSKYFCEFCGKYAVKRKAVGI	Solanum lycopersicum	S-nitrosylation (-SNO)	31277045
A0A3Q7HRX9	544291	37	CGRRSFHIQKSRCSACAYPAARLRKYNWSVK	Solanum lycopersicum	S-nitrosylation (-SNO)	31350547
A0A3Q7HS00	101258883	472	IGKIQRHEYMGFENLCKYDP***********	Solanum lycopersicum	S-nitrosylation (-SNO)	31350547
A0A3Q7HS28	Solyc08g078200.2	592	HKYEIVRILQSRKHICGMTGDGVNDAPALKK	Solanum lycopersicum	S-nitrosylation (-SNO)	31350547
A0A3Q7HS61	101261439	277	SISLPFPSRSFDMSHCSRCLIPWASKEGMYM	Solanum lycopersicum	S-nitrosylation (-SNO)	31350547
A0A3Q7HSH1	101249290	56	LGEEFKGYVFKIMGGCDKQGFPMKQGVLTPG	Solanum lycopersicum	S-nitrosylation (-SNO)	31277045; 31350547
A0A3Q7HSL7	101244981	130	LLLNVCSKEAPAGFQCS**************	Solanum lycopersicum	S-nitrosylation (-SNO)	31277045; 31350547
A0A3Q7HSL7	101244981	49	PKPSCPPPPYYPKETCPIDTLKLGVCADVLG	Solanum lycopersicum	S-nitrosylation (-SNO)	31277045; 31350547
A0A3Q7HSW2	Solyc06g066660.3	37	CGRRSFHLQKSRCSACAYPAARKRTYNWSVK	Solanum lycopersicum	S-nitrosylation (-SNO)	31350547
A0A3Q7HT62	Solyc08g080050.3	78	QVKEEEEEDTKILQYCSLDRKQKKSMGEMEQ	Solanum lycopersicum	S-nitrosylation (-SNO)	31277045; 31350547
A0A3Q7HT77	101249670	163	TKAMVEELLKNYDNVCTLRVRMPISADLTNP	Solanum lycopersicum	S-nitrosylation (-SNO)	31277045; 31350547
A0A3Q7HU74	Solyc08g081900.3	202	CSGGVVLASRDGKIVCENTLDARLEVVFRKK	Solanum lycopersicum	S-nitrosylation (-SNO)	31277045; 31350547
A0A3Q7HUX7	101255121	192	MIAIVKNSNNPYYMYCGIVQRITDGKAAVLF	Solanum lycopersicum	S-nitrosylation (-SNO)	31350547
A0A3Q7HUZ3	Solyc08g078890.2	279	LLINTCGKTLPSDFICA**************	Solanum lycopersicum	S-nitrosylation (-SNO)	31350547
A0A3Q7HV25	Solyc08g079060.3	481	TKFKSAVDRALSDSECYGLESSDLQMSCFFN	Solanum lycopersicum	S-nitrosylation (-SNO)	31350547
A0A3Q7HV25	Solyc08g079060.3	493	DSECYGLESSDLQMSCFFNKALAHVGGDLAK	Solanum lycopersicum	S-nitrosylation (-SNO)	31350547
A0A3Q7HV28	Solyc08g079090.3	595	PTNKTELPMPDNALFCGQLGKLQKPQDISYA	Solanum lycopersicum	S-nitrosylation (-SNO)	31350547
A0A3Q7HVF4	100505458	217	NKVVAFIKGSRSAPQCGFSQRVVSILESEGV	Solanum lycopersicum	S-nitrosylation (-SNO)	31277045; 31350547
A0A3Q7HVG8	101252192	218	FQKDVEKYGNIAYMRCTPENGFFPDLSSVPR	Solanum lycopersicum	S-nitrosylation (-SNO)	31277045
A0A3Q7HVG8	101252192	240	FPDLSSVPRTDIIFFCSPNNPTGSAASREQL	Solanum lycopersicum	S-nitrosylation (-SNO)	31277045; 31350547
A0A3Q7HVG8	101252192	453	VRVSAFGHRENVIEACRRFKELYK*******	Solanum lycopersicum	S-nitrosylation (-SNO)	31277045; 31350547
A0A3Q7HVI2	Solyc06g073330.3	503	GLTERFELFINKHELCNAYTELNDPVVQRQR	Solanum lycopersicum	S-nitrosylation (-SNO)	31350547
A0A3Q7HVV0	Solyc08g080650.2	322	APRGTKMARIWGRTNCNFDGAGRGSCQTGDC	Solanum lycopersicum	S-nitrosylation (-SNO)	31277045; 31350547
A0A3Q7HVX8	101250918	282	NEGLIYRAPRMVHWDCVLRTAISDIEVEYTD	Solanum lycopersicum	S-nitrosylation (-SNO)	31350547
A0A3Q7HW79	Solyc08g081250.3	29	GTDLYFERHDGQAVTCEDFFAAMRDANNADF	Solanum lycopersicum	S-nitrosylation (-SNO)	31277045; 31350547
A0A3Q7HW81	101259570	100	GGGTHRAGQGAFGNMCRGGRMFAPTQTWRRW	Solanum lycopersicum	S-nitrosylation (-SNO)	31277045; 31350547
A0A3Q7HWC3	101259187	282	QAMNWVRSHYMVYDYCRDFKRDHSLTPECWR	Solanum lycopersicum	S-nitrosylation (-SNO)	31350547
A0A3Q7HXK5	101257782	57	VVNAEQARIAEEAGACAVMALERVPADIRAQ	Solanum lycopersicum	S-nitrosylation (-SNO)	31277045; 31350547
A0A3Q7HXW1	Solyc09g007020.2	238	LASRAQNYANSRAGDCNLIHSGAGENLAKGG	Solanum lycopersicum	S-nitrosylation (-SNO)	31277045
A0A3Q7HXY7	101263720	105	RVHPFHVLRINKMLSCAGADRLQTGMRGAFG	Solanum lycopersicum	S-nitrosylation (-SNO)	31277045; 31350547
A0A3Q7HXY7	101263720	49	YDVGMKKKGVDEFPFCVHLVSWEKENVSSEA	Solanum lycopersicum	S-nitrosylation (-SNO)	31350547
A0A3Q7HY56	101250331	212	ELSYDALGKPRGMDVCITTTAETDKEAHRLL	Solanum lycopersicum	S-nitrosylation (-SNO)	31277045
A0A3Q7HZN7	101264752	14	**MANAASGMAVHDDCKLRFLELKAKRTHRF	Solanum lycopersicum	S-nitrosylation (-SNO)	31277045; 31350547
A0A3Q7HZV3	101247151	20	GEGPAIGIDLGTTYSCVGVWQHDRVEIIAND	Solanum lycopersicum	S-nitrosylation (-SNO)	31350547
A0A3Q7HZV3	101247151	319	TRARFEELNMDLFRKCMEPVEKCLRDAKMDK	Solanum lycopersicum	S-nitrosylation (-SNO)	31277045; 31350547
A0A3Q7I008	Solyc09g010930.3	267	ETETKTVARTDVAEVCIQALQYEEAKFKAFD	Solanum lycopersicum	S-nitrosylation (-SNO)	31350547
A0A3Q7I009	101250725	176	ILGVWGGKGQGKSFQCELVFRKMGINPIMMS	Solanum lycopersicum	S-nitrosylation (-SNO)	31277045; 31350547
A0A3Q7I083	101253520	633	YFQKPLLESGTLGAKCNTQMVIPHLTENYGA	Solanum lycopersicum	S-nitrosylation (-SNO)	31350547
A0A3Q7I0D1	Solyc09g042305.1	80	TTCATVLTRAIFAEGCKSVAAGMNAIDLRRG	Solanum lycopersicum	S-nitrosylation (-SNO)	31277045
A0A3Q7I0E4	101260852	141	DQKKLDVVSNEVFSNCLRSSGRTGIIASEEE	Solanum lycopersicum	S-nitrosylation (-SNO)	31350547
A0A3Q7I0E4	101260852	352	RDRKSKNGKLRLLYECAPMSFIVEQAGGKGS	Solanum lycopersicum	S-nitrosylation (-SNO)	31277045; 31350547
A0A3Q7I0X4	101249002	133	FQPYSEVFGLQRFRECELIHGRWAMLATLGA	Solanum lycopersicum	S-nitrosylation (-SNO)	31277045; 31350547
A0A3Q7I5A7	544217	248	SFRPQYMIGSGNNKDCEEWFFDRIVRGRPVL	Solanum lycopersicum	S-nitrosylation (-SNO)	31277045; 31350547
A0A3Q7I5A7	544217	301	LAVQNPAAASGRIFNCVSDRAVTLDGMARLC	Solanum lycopersicum	S-nitrosylation (-SNO)	31277045; 31350547
A0A3Q7I5P6	Solyc09g074870.3	120	ACTKRIEGDESGHKHCTGQYFDYWHCIDKCV	Solanum lycopersicum	S-nitrosylation (-SNO)	31350547
A0A3Q7I5R7	LSM4	65	EKIMQDGDRFWRMPECYIRGNTIKYLRVPDE	Solanum lycopersicum	S-nitrosylation (-SNO)	31277045; 31350547
A0A3Q7I5W4	101267842	119	FTETARARIEKAGGECLTFDQLALRAPLGQN	Solanum lycopersicum	S-nitrosylation (-SNO)	31350547
A0A3Q7I6B5	101268512	135	HVEYETAKRHYAHVDCPGHADYVKNMITGAA	Solanum lycopersicum	S-nitrosylation (-SNO)	31277045; 31350547
A0A3Q7I6B9	101244415	45	GCVARVAAKLESMEPCSSVKDRIGYSMITDA	Solanum lycopersicum	S-nitrosylation (-SNO)	31277045; 31350547
A0A3Q7I6Q7	101265478	233	ALLPTLRPNVRVIAECGNWRKFMWKPLKEIA	Solanum lycopersicum	S-nitrosylation (-SNO)	31277045
A0A3Q7I6X8	101246377	58	NNRKLLGRVRAFDRHCNMVLENVREMWTEVP	Solanum lycopersicum	S-nitrosylation (-SNO)	31350547
A0A3Q7I756	Solyc07g045350.3	15	*MAPAAADTIKPRDVCIVGVARTPMGGFLGS	Solanum lycopersicum	S-nitrosylation (-SNO)	31277045
A0A3Q7I7B3	Solyc09g090140.3	259	KARKLSSALSAASSACDHIRDWVLGTPEGTF	Solanum lycopersicum	S-nitrosylation (-SNO)	31350547
A0A3Q7I7B3	Solyc09g090140.3	337	LTAEELSEEKALAYSCLA*************	Solanum lycopersicum	S-nitrosylation (-SNO)	31277045; 31350547
A0A3Q7I7K7	PFP-BETA	160	DFVYPYRNQGGFDMICSGRDKIESDEQFNQA	Solanum lycopersicum	S-nitrosylation (-SNO)	31350547
A0A3Q7I7K7	PFP-BETA	241	LKCKEVPTSFGFDTACKVIPVCGMYRYRLSK	Solanum lycopersicum	S-nitrosylation (-SNO)	31277045
A0A3Q7I7L9	Solyc07g049360.3	48	RIKRSTQLKKLMNAYCDRQSVDFNSIAFLFD	Solanum lycopersicum	S-nitrosylation (-SNO)	31350547
A0A3Q7I7U0	101258898	221	NELKSVPRVDSSGEVCGANFKVDPESKKVDS	Solanum lycopersicum	S-nitrosylation (-SNO)	31277045; 31350547
A0A3Q7I881	101252719	154	CIGFTKKRPNQQKRTCYAQSSQIRQIRRKMR	Solanum lycopersicum	S-nitrosylation (-SNO)	31277045; 31350547
A0A3Q7I883	Solyc09g091740.3	43	LAKELLNGQRVVVVRCEEICLSGGLVRQKMK	Solanum lycopersicum	S-nitrosylation (-SNO)	31277045
A0A3Q7I8C3	Solyc09g091970.3	377	FDEKSPSGNDYLAEVCREWEASALKVNKDVR	Solanum lycopersicum	S-nitrosylation (-SNO)	31277045
A0A3Q7I8D7	101261856	161	IKDGKYQQAIGMAIECRRLDKVAEAIVRSDN	Solanum lycopersicum	S-nitrosylation (-SNO)	31277045; 31350547
A0A3Q7I8V0	101263464	301	KTVRVWQSSENGNYDCRHVLKDHTAEVQAVT	Solanum lycopersicum	S-nitrosylation (-SNO)	31350547
A0A3Q7I956	101250927	135	TTCATVLTRAIFAEGCKSVAAGMNAMDLRRG	Solanum lycopersicum	S-nitrosylation (-SNO)	31277045
A0A3Q7I9A2	101260673	265	CDKFDASFYPRFKKWCDDYFYIKHRDERRGL	Solanum lycopersicum	S-nitrosylation (-SNO)	31350547
A0A3Q7I9A2	101260673	391	HQPVEGSEEWKLLDACINPKEWIC*******	Solanum lycopersicum	S-nitrosylation (-SNO)	31350547
A0A3Q7I9N3	101248407	302	RDGNPRVTPEVTRDVCLLARMMAANLYFSQI	Solanum lycopersicum	S-nitrosylation (-SNO)	31277045
A0A3Q7I9T7	101248722	108	RIKLRSYWVPLIEDSCKQIMDAARTTNAKTV	Solanum lycopersicum	S-nitrosylation (-SNO)	31277045; 31350547
A0A3Q7I9U4	544304	120	AVFAWKGETLQEYWWCTERALDWGPGGGPDL	Solanum lycopersicum	S-nitrosylation (-SNO)	31350547
A0A3Q7I9U4	544304	244	VNDSVTKSKFDNLYGCRHSLPDGLMRATDVM	Solanum lycopersicum	S-nitrosylation (-SNO)	31277045; 31350547
A0A3Q7I9U4	544304	277	GKVALVAGYGDVGKGCAAAMKQAGARVIVTE	Solanum lycopersicum	S-nitrosylation (-SNO)	31277045; 31350547
A0A3Q7I9X0	Solyc10g006230.3	130	DPESLRWNQQAELVHCRWAMLGAAGIFIPEL	Solanum lycopersicum	S-nitrosylation (-SNO)	31277045; 31350547
A0A3Q7I9X0	Solyc10g006230.3	196	GWAEGRRWADIIKPGCVNTDPIFPNNKLTGT	Solanum lycopersicum	S-nitrosylation (-SNO)	31350547
A0A3Q7IAC1	Solyc07g056540.3	361	QMLRDEFELTMALSGCRSLKEITRNHIVTEW	Solanum lycopersicum	S-nitrosylation (-SNO)	31277045; 31350547
A0A3Q7IAU4	100134875	344	QMIRDEFELTMALSGCRSLKEITRNHVMTDW	Solanum lycopersicum	S-nitrosylation (-SNO)	31277045; 31350547
A0A3Q7IB10	101249307	110	LGPLAGVLVGVKDNICTSDMPSTAGSKILEN	Solanum lycopersicum	S-nitrosylation (-SNO)	31277045; 31350547
A0A3Q7IB19	Solyc10g005510.3	835	AFRVPTPNVSVVDLTCRLDKSASYDDVKAAI	Solanum lycopersicum	S-nitrosylation (-SNO)	31350547
A0A3Q7IB32	Solyc10g007970.2	69	YTVRSFGIRRNEKIACYVTVRGEKAMQLLES	Solanum lycopersicum	S-nitrosylation (-SNO)	31277045
A0A3Q7IBA3	Solyc10g008510.2	172	NCECYVFLVKILSASCELDRIKHVFSEFKHK	Solanum lycopersicum	S-nitrosylation (-SNO)	31277045
A0A3Q7IBC0	544079	129	CNVEHKVGDRGVFARCSGDYAIVISHNPDNG	Solanum lycopersicum	S-nitrosylation (-SNO)	31277045; 31350547
A0A3Q7IBC0	544079	162	RVKLPSGAKKIVPSGCRAMIGQVAGGGRTEK	Solanum lycopersicum	S-nitrosylation (-SNO)	31277045
A0A3Q7IBI0	101244717	276	GGEFDGAKAYKDSKVCNMLTMQEFHRRYHEE	Solanum lycopersicum	S-nitrosylation (-SNO)	31350547
A0A3Q7IBI0	101244717	303	YHEETGITFASLYPGCIATTGLFREHIPLFR	Solanum lycopersicum	S-nitrosylation (-SNO)	31350547
A0A3Q7IBT3	Solyc10g007480.3	669	TIRTNVAGTLNLADVCRENGLLMVNFATGCI	Solanum lycopersicum	S-nitrosylation (-SNO)	31350547
A0A3Q7IBT3	Solyc10g007480.3	730	TKAMVEDLLKNYDNVCTLRVRMPISSDLSNP	Solanum lycopersicum	S-nitrosylation (-SNO)	31277045; 31350547
A0A3Q7IBX1	Solyc10g007290.3	303	RDGNPRVTPEVTRDVCLLARMMAANLYYSQI	Solanum lycopersicum	S-nitrosylation (-SNO)	31277045
A0A3Q7ICY0	Solyc07g066080.3	384	KTKVFHPNINSNGSICLDILKEQWSPALTVS	Solanum lycopersicum	S-nitrosylation (-SNO)	31277045; 31350547
A0A3Q7ID82	Solyc07g066630.3	3	*************MECASPFKSDILKGKVAL	Solanum lycopersicum	S-nitrosylation (-SNO)	31277045
A0A3Q7IDU2	101254713	53	KPSCPPPPYVPKYKTCPIDTLKLGVCANVLG	Solanum lycopersicum	S-nitrosylation (-SNO)	31350547
A0A3Q7IDX8	Solyc10g018300.2	38	YWFNRDRFVLSAGHGCMLQYALLHLAGYDSV	Solanum lycopersicum	S-nitrosylation (-SNO)	31350547
A0A3Q7IE23	101264651	407	KQDEKGIVRREVIEECIKLVMEEDKGKLIRE	Solanum lycopersicum	S-nitrosylation (-SNO)	31277045
A0A3Q7IES7	Solyc10g047130.2	9	*******MGEDDEYRCFIGNLSWSTSERGLK	Solanum lycopersicum	S-nitrosylation (-SNO)	31350547
A0A3Q7IFA5	Solyc10g047643.1	89	AFQDCINSSGSDIGKCQFYMDMLSECRRNSM	Solanum lycopersicum	S-nitrosylation (-SNO)	31350547
A0A3Q7IFA5	Solyc10g047643.1	99	SDIGKCQFYMDMLSECRRNSMMNA*******	Solanum lycopersicum	S-nitrosylation (-SNO)	31350547
A0A3Q7IFE9	101268297	118	SGANFARAYTVQFGTCKFPENFTGCQDLAKQ	Solanum lycopersicum	S-nitrosylation (-SNO)	31277045
A0A3Q7IFE9	101268297	127	TVQFGTCKFPENFTGCQDLAKQKKVPFISDD	Solanum lycopersicum	S-nitrosylation (-SNO)	31277045; 31350547
A0A3Q7IFE9	101268297	147	KQKKVPFISDDLALECEGKDKYKCGSNVFWK	Solanum lycopersicum	S-nitrosylation (-SNO)	31350547
A0A3Q7IHG0	101250846	123	VKSSLTDRIEISGQNCWTGKGGAFTGEISVE	Solanum lycopersicum	S-nitrosylation (-SNO)	31277045; 31350547
A0A3Q7IHG0	101250846	200	GELLEEREAGKTFDVCFNQLKAFADALPSWD	Solanum lycopersicum	S-nitrosylation (-SNO)	31350547
A0A3Q7IHG3	Solyc10g051095.1	141	TDGGAKAIEKLEIVECDLEKSYQIRPALGDA	Solanum lycopersicum	S-nitrosylation (-SNO)	31277045
A0A3Q7IHL0	Solyc08g041890.3	229	KLSMLRNATWTLSNFCRGKPQPAFDQTKPAL	Solanum lycopersicum	S-nitrosylation (-SNO)	31277045
A0A3Q7IHL0	Solyc08g041890.3	348	NLLSGSHKKSIKKEACWTISNITAGNREQIQ	Solanum lycopersicum	S-nitrosylation (-SNO)	31350547
A0A3Q7IHS3	101267358	206	GRGPIQISHNYNYGPCGRAIGADLLNNPDLV	Solanum lycopersicum	S-nitrosylation (-SNO)	31277045; 31350547
A0A3Q7IHS3	101267358	314	RYCGILGVSPGDNLDCGNQRSFGNGLLVDTM	Solanum lycopersicum	S-nitrosylation (-SNO)	31277045
A0A3Q7IIB9	Solyc08g061000.3	199	KDLSLRNVRHFILDECDKMLESLDMRRDVQE	Solanum lycopersicum	S-nitrosylation (-SNO)	31277045
A0A3Q7IIH8	Solyc10g074580.2	411	FSFMYKFIRLLPTVGCEADAATRYSIDERNI	Solanum lycopersicum	S-nitrosylation (-SNO)	31277045
A0A3Q7IIH8	Solyc10g074580.2	572	ELVDGSTRKTEIAIACESAAPAQ********	Solanum lycopersicum	S-nitrosylation (-SNO)	31277045
A0A3Q7IIJ3	Solyc10g075020.2	64	NDIKVGSNIEVDGSPCKVIEFLHVKPGKGAA	Solanum lycopersicum	S-nitrosylation (-SNO)	31277045; 31350547
A0A3Q7IIQ3	Solyc10g055820.2	207	GRGPIQISHNYNYGPCGRAIGVDLLNNPDLV	Solanum lycopersicum	S-nitrosylation (-SNO)	31277045; 31350547
A0A3Q7IIS5	Solyc10g055670.2	182	FSAAGLPHNEIAAQICRQAGLVKRLEKSENL	Solanum lycopersicum	S-nitrosylation (-SNO)	31350547
A0A3Q7IIT3	101265784	65	YKVKLITPEGPFEFDCPDDVSILDRAEETGL	Solanum lycopersicum	S-nitrosylation (-SNO)	31350547
A0A3Q7IIT3	101265784	86	ILDRAEETGLDLPYSCRAGACSSCAGKVTAG	Solanum lycopersicum	S-nitrosylation (-SNO)	31277045; 31350547
A0A3Q7IIY2	Solyc10g068350.1	10	******MNPQSPKPSCHDVIIGRWNPSAGDR	Solanum lycopersicum	S-nitrosylation (-SNO)	31350547
A0A3Q7IJ63	101256141	217	DEAKDKAFELEMSWVCDESNRQHQKVPDNLL	Solanum lycopersicum	S-nitrosylation (-SNO)	31350547
A0A3Q7IJ97	Solyc08g062910.3	163	GERIRPVLTVNKMDRCFLELQVDGEEAYQTF	Solanum lycopersicum	S-nitrosylation (-SNO)	31350547
A0A3Q7IJ97	Solyc08g062910.3	275	KNTGSASCKRGFVQFCYEPIKQIINTCMNDQ	Solanum lycopersicum	S-nitrosylation (-SNO)	31350547
A0A3Q7IJ97	Solyc08g062910.3	286	FVQFCYEPIKQIINTCMNDQKDKLWPMLQKL	Solanum lycopersicum	S-nitrosylation (-SNO)	31350547
A0A3Q7IJ97	Solyc08g062910.3	370	YEGPLDDAYANAIRNCDPEGPLMLYVSKMIP	Solanum lycopersicum	S-nitrosylation (-SNO)	31277045; 31350547
A0A3Q7IJ97	Solyc08g062910.3	448	VIWMGKRQETVEDVPCGNTVAMVGLDQFITK	Solanum lycopersicum	S-nitrosylation (-SNO)	31350547
A0A3Q7IJ97	Solyc08g062910.3	636	AEEFGWDKDLAKKIWCFGPETTGPNMVVDMC	Solanum lycopersicum	S-nitrosylation (-SNO)	31350547
A0A3Q7IJ97	Solyc08g062910.3	651	CFGPETTGPNMVVDMCKGVQYLNEIKDSVVA	Solanum lycopersicum	S-nitrosylation (-SNO)	31350547
A0A3Q7IJU8	101257518	248	PKFICYPIFKYFENWCQDENRHGDFFSALMK	Solanum lycopersicum	S-nitrosylation (-SNO)	31350547
A0A3Q7IKR1	101265974	141	DQIEALYQYAKFQFECGNYSGAADYLYQYRA	Solanum lycopersicum	S-nitrosylation (-SNO)	31350547
A0A3Q7IKR1	101265974	351	DEFLENARLFISETYCRIHQRIDMGVLAEKL	Solanum lycopersicum	S-nitrosylation (-SNO)	31277045; 31350547
A0A3Q7IL22	101249506	264	KSGYRLVGDVDFQEACKVAGWITPVPGGVGP	Solanum lycopersicum	S-nitrosylation (-SNO)	31277045; 31350547
A0A3Q7ILD3	101264078	328	LEGVVGKDKLVASTSCSLLHTAVDLINETKL	Solanum lycopersicum	S-nitrosylation (-SNO)	31350547
A0A3Q7ILD3	101264078	522	FAFTANGWVQSYGSRCVKPPIIYGDVSRPKP	Solanum lycopersicum	S-nitrosylation (-SNO)	31350547
A0A3Q7ILD3	101264078	580	LNWSFVRNDQPRFETCYQIALAIKDEVEDLE	Solanum lycopersicum	S-nitrosylation (-SNO)	31350547
A0A3Q7ILF6	Solyc08g069030.3	275	REDGVIMNDETVHQLCKQAVAQARAGADVVS	Solanum lycopersicum	S-nitrosylation (-SNO)	31277045; 31350547
A0A3Q7ILG0	544131	27	EFKEAFSLFDKDGDGCITTKELGTVMRSLGQ	Solanum lycopersicum	S-nitrosylation (-SNO)	31350547
A0A3Q7ILI4	101263261	259	LPDGQVITIGAERFRCPEVLFQPSMIGMEAA	Solanum lycopersicum	S-nitrosylation (-SNO)	31350547
A0A3Q7ILP6	104644379	115	KKVVLFAVPGAFTPTCSQKHLPGFVEKSKEL	Solanum lycopersicum	S-nitrosylation (-SNO)	31277045
A0A3Q7ILP6	104644379	178	LLLSDGNLEFTKAIGCELDLTDKPIGLGVRS	Solanum lycopersicum	S-nitrosylation (-SNO)	31350547
A0A3Q7ILV3	101250263	242	TLQALQYVQENPDEVCPAGWKPGEKSMKPDP	Solanum lycopersicum	S-nitrosylation (-SNO)	31350547
A0A3Q7IM08	Solyc10g083760.2	542	RHLMGGRTNVHNELLCRFTFPEKPGALMKFL	Solanum lycopersicum	S-nitrosylation (-SNO)	31350547
A0A3Q7IM38	Solyc10g084350.2	239	AKLVKAFRNLPGVEICHVDRLNLLKLAPGGH	Solanum lycopersicum	S-nitrosylation (-SNO)	31277045; 31350547
A0A3Q7IMQ5	Solyc10g084615.1	44	SAPGRNRLDQYQILQCPLTTESAMKKIEDNN	Solanum lycopersicum	S-nitrosylation (-SNO)	31350547
A0A3Q7IMR6	101259796	14	**MANAASGMAVHDDCKLTFLELKTKRTHRF	Solanum lycopersicum	S-nitrosylation (-SNO)	31277045; 31350547
A0A3Q7IMU3	Solyc10g086010.2	130	GGGTHRAGQAAFGNMCRGGRMFAPTQIWRRW	Solanum lycopersicum	S-nitrosylation (-SNO)	31277045; 31350547
A0A3Q7IMU3	Solyc10g086010.2	265	AKLVKAFRNIPGVEICHVERLNLLKLAPGGH	Solanum lycopersicum	S-nitrosylation (-SNO)	31350547
A0A3Q7IMV7	Solyc10g083720.2	556	GTLGPKSRSVEAISACLKAGMSVARFDFSWG	Solanum lycopersicum	S-nitrosylation (-SNO)	31277045
A0A3Q7IN43	Solyc10g086580.2	174	ILGVWGGKGQGKSFQCELVFRKMGINPIMMS	Solanum lycopersicum	S-nitrosylation (-SNO)	31277045; 31350547
A0A3Q7IN81	Solyc10g085555.1	188	VTNPKRVAKAISEKTCNALLLKVNQIGSVTE	Solanum lycopersicum	S-nitrosylation (-SNO)	31277045
A0A3Q7IN81	Solyc10g085555.1	33	LPVGASSFKEAMKMGCEVYHHLKAVIKKKYG	Solanum lycopersicum	S-nitrosylation (-SNO)	31350547
A0A3Q7INC3	101260288	209	QGVKTLVDVGGSGGDCLKMILEKHTDIELGI	Solanum lycopersicum	S-nitrosylation (-SNO)	31277045
A0A3Q7INC3	101260288	344	EEEYRQLGRAAGFNECKGFYIDHFFTILEFH	Solanum lycopersicum	S-nitrosylation (-SNO)	31350547
A0A3Q7INI7	101263654	226	LPRYVVNQVTAGDYDCPRKVLKFLTDLHAAF	Solanum lycopersicum	S-nitrosylation (-SNO)	31277045
A0A3Q7INK3	101247574	77	SAPGRNRLDQYQVLKCPLTTESAMKKIEDNN	Solanum lycopersicum	S-nitrosylation (-SNO)	31350547
A0A3Q7INL4	101247772	20	GEGPAIGIDLGTTYSCVGVWQHDRVEIIAND	Solanum lycopersicum	S-nitrosylation (-SNO)	31350547
A0A3Q7INL4	101247772	319	TRARFEELNMDLFRKCMEPVEKCLRDAKMDK	Solanum lycopersicum	S-nitrosylation (-SNO)	31277045; 31350547
A0A3Q7INL4	101247772	609	EAEEFEDKMKELESLCNPIIAKMYQGAGGDM	Solanum lycopersicum	S-nitrosylation (-SNO)	31277045; 31350547
A0A3Q7INZ6	Solyc11g005330.2	12	****MADGEDIQPLVCDNGTGMVKAGFAGDD	Solanum lycopersicum	S-nitrosylation (-SNO)	31277045; 31350547
A0A3Q7INZ6	Solyc11g005330.2	259	LPDGQVITIGAERFRCPEVLFQPSMIGMEAA	Solanum lycopersicum	S-nitrosylation (-SNO)	31350547
A0A3Q7IPL2	101252240	25	GQCGNQIGAKFWEVVCAEHGIDSTGRYSGDS	Solanum lycopersicum	S-nitrosylation (-SNO)	31350547
A0A3Q7IPL2	101252240	301	VPELTQQMWDAKNMMCAADPRHGRYLTASAM	Solanum lycopersicum	S-nitrosylation (-SNO)	31350547
A0A3Q7IQ03	Solyc08g080670.2	295	APPGTKMARIWGRTNCNFDGAGRGWCQTGDC	Solanum lycopersicum	S-nitrosylation (-SNO)	31277045; 31350547
A0A3Q7IQ03	Solyc08g080670.2	73	APPGTKMARIWGRTNCNFDGAGRGWCQTGDC	Solanum lycopersicum	S-nitrosylation (-SNO)	31277045; 31350547
A0A3Q7IQ99	Solyc11g006070.2	162	VEAMEKVGSDSGKTSCPVLIDDCGEITEN**	Solanum lycopersicum	S-nitrosylation (-SNO)	31350547
A0A3Q7IQ99	Solyc11g006070.2	41	FKDKTPKTAENFRALCTGEKGIGQLGKPLHY	Solanum lycopersicum	S-nitrosylation (-SNO)	31350547
A0A3Q7IQB7	101249417	230	FDRYFNYHKIQYATLCIRENPGCLFIATNRD	Solanum lycopersicum	S-nitrosylation (-SNO)	31277045
A0A3Q7IQB7	101249417	237	HKIQYATLCIRENPGCLFIATNRDAVTHLTD	Solanum lycopersicum	S-nitrosylation (-SNO)	31277045
A0A3Q7IQB7	101249417	300	MDYLADKFKIQKSQICMVGDRLDTDIVFGQN	Solanum lycopersicum	S-nitrosylation (-SNO)	31277045; 31350547
A0A3Q7IQB7	101249417	318	GDRLDTDIVFGQNGGCKTLLVLSGVTSLSML	Solanum lycopersicum	S-nitrosylation (-SNO)	31277045; 31350547
A0A3Q7IQJ3	101258426	188	RLMDEAKAAGKMLAVCSAATKSSVVLCLENL	Solanum lycopersicum	S-nitrosylation (-SNO)	31277045
A0A3Q7IQK0	Solyc11g006660.2	405	SLEFVTNRSQEGSQFCRGFGGIGGILRYQLD	Solanum lycopersicum	S-nitrosylation (-SNO)	31350547
A0A3Q7IQX9	101268243	522	AQPKVVDPNSRMWHRCLTSTGQPDFL*****	Solanum lycopersicum	S-nitrosylation (-SNO)	31277045
A0A3Q7IQZ0	544152	406	LVRAVRGAGQIVTWVCDPMHGNTIKAPCGLK	Solanum lycopersicum	S-nitrosylation (-SNO)	31350547
A0A3Q7IR67	101243846	12	****MALPENLTREQCLYLAKLAEQAERYEE	Solanum lycopersicum	S-nitrosylation (-SNO)	31277045; 31350547
A0A3Q7IRR8	Solyc11g011930.2	180	IESAEATLKYNVAIKCATITPDEARMNEFNL	Solanum lycopersicum	S-nitrosylation (-SNO)	31277045; 31350547
A0A3Q7IRS4	101248935	185	SQYPRLVTEDFAPLPCKGNSGKDGWYPPGHG	Solanum lycopersicum	S-nitrosylation (-SNO)	31277045; 31350547
A0A3Q7IRS4	101248935	251	DLKILNHLILNKNEYCMEVTPKTLADVKGGT	Solanum lycopersicum	S-nitrosylation (-SNO)	31277045; 31350547
A0A3Q7IRX7	101264390	67	CCNPEKLRDKLCCKGCGVIKSIEIKDPPKPK	Solanum lycopersicum	S-nitrosylation (-SNO)	31350547
A0A3Q7IS88	101258987	32	EKCKRKLRGLIAEKNCAPIMLRLAWHSAGTY	Solanum lycopersicum	S-nitrosylation (-SNO)	31277045
A0A3Q7ISE3	Solyc11g011250.2	76	VCVKQSITTPNKLGDCPFTQRVLLTLEEKHL	Solanum lycopersicum	S-nitrosylation (-SNO)	31277045; 31350547
A0A3Q7ISK0	101245790	158	FGFVTMSSKEAVEAACQQFNGYEIDGRALRV	Solanum lycopersicum	S-nitrosylation (-SNO)	31277045
A0A3Q7IT20	Solyc11g017035.1	115	YKQVFPRIWTQRTFYCTTCRRPTQLTPRCQF	Solanum lycopersicum	S-nitrosylation (-SNO)	31350547
A0A3Q7IT20	Solyc11g017035.1	118	VFPRIWTQRTFYCTTCRRPTQLTPRCQFEVT	Solanum lycopersicum	S-nitrosylation (-SNO)	31350547
A0A3Q7ITD1	101264360	198	RLNNIEVNMVYPEPWCMPRLFTEGIAAFYEG	Solanum lycopersicum	S-nitrosylation (-SNO)	31350547
A0A3Q7ITI1	101258986	72	PLKTTDQKRSLGLIVCRGTAVMLVAPTDGTD	Solanum lycopersicum	S-nitrosylation (-SNO)	31277045
A0A3Q7ITL4	100134914	357	KHIDTTFTRAKFEELCSDLLDRLKTPVETAL	Solanum lycopersicum	S-nitrosylation (-SNO)	31277045
A0A3Q7IU26	Solyc11g021220.2	232	TSERFQGRIHFEFDKCIACEVCVRLCLIDLP	Solanum lycopersicum	S-nitrosylation (-SNO)	31277045
A0A3Q7IUI9	101249702	304	GFWDMYDPEGYSLWFCDYKYNDENTVSFVTL	Solanum lycopersicum	S-nitrosylation (-SNO)	31350547
A0A3Q7IV51	101257430	392	LEFLMFPRDDQVSGQCAKKLQLGEAVSRGTV	Solanum lycopersicum	S-nitrosylation (-SNO)	31350547
A0A3Q7IVL4	101266690	73	HTAGRYQAKRFRKAQCPIVERLTNSLMMHGR	Solanum lycopersicum	S-nitrosylation (-SNO)	31277045; 31350547
A0A3Q7IW24	Solyc11g044400.1	43	APRVTMMAHIWGPTNCNFDGAGRDSCQTGDC	Solanum lycopersicum	S-nitrosylation (-SNO)	31277045; 31350547
A0A3Q7IWI2	101264287	113	DDIEQREVAQEAPESCKEQPADGNQQTGDVE	Solanum lycopersicum	S-nitrosylation (-SNO)	31350547
A0A3Q7IWK3	101251147	96	ADATPQDQQIIDQIACRLEACNPTKEPLNST	Solanum lycopersicum	S-nitrosylation (-SNO)	31350547
A0A3Q7IXD0	Solyc09g048990.3	200	CSGGVVLASDDGKIVCENTLDARLDVIFRQK	Solanum lycopersicum	S-nitrosylation (-SNO)	31277045; 31350547
A0A3Q7IY72	101264059	192	RLLACISSRPGQCGRCDGYILEGKELEFYMK	Solanum lycopersicum	S-nitrosylation (-SNO)	31277045
A0A3Q7IYI9	101255164	22	GEGPAIGIDLGTTYSCVGVWQHDRVEIIAND	Solanum lycopersicum	S-nitrosylation (-SNO)	31350547
A0A3Q7IYI9	101255164	321	TRARFEEMNMDLFRKCMEPVEKCLRDAKMDK	Solanum lycopersicum	S-nitrosylation (-SNO)	31277045; 31350547
A0A3Q7IYT7	Solyc11g066150.2	276	EPLTVQAPGTQTRSFCYVSDMVDGLIRLMEG	Solanum lycopersicum	S-nitrosylation (-SNO)	31350547
A0A3Q7IYZ1	Solyc11g065990.2	12	****MADGEDIQPLVCDNGTGMVKAGFAGDD	Solanum lycopersicum	S-nitrosylation (-SNO)	31277045; 31350547
A0A3Q7IYZ1	Solyc11g065990.2	259	LPDGQVITIGAERFRCPEVLFQPSMIGMEAA	Solanum lycopersicum	S-nitrosylation (-SNO)	31350547
A0A3Q7IZ03	Solyc11g066060.2	20	GEGPAIGIDLGTTYSCVGVWQHDRVEIIAND	Solanum lycopersicum	S-nitrosylation (-SNO)	31350547
A0A3Q7IZ03	Solyc11g066060.2	319	TRARFEELNMDLFRKCMEPVEKCLRDAKMDK	Solanum lycopersicum	S-nitrosylation (-SNO)	31277045; 31350547
A0A3Q7IZ03	Solyc11g066060.2	609	EADEFEDKMKELESLCNPIIAKMYQGAGGEA	Solanum lycopersicum	S-nitrosylation (-SNO)	31277045; 31350547
A0A3Q7IZG8	101258620	65	GSVRLPHIPRPKMKICMLGDAQHVGEAEKIG	Solanum lycopersicum	S-nitrosylation (-SNO)	31277045; 31350547
A0A3Q7IZI6	101254562	391	QVTNKGRDLQKVIGDCGDEYRRA********	Solanum lycopersicum	S-nitrosylation (-SNO)	31277045
A0A3Q7J0B5	Solyc11g069890.2	355	YLQKKAKLIFMQEEICKRYKQYHQQMQMVVS	Solanum lycopersicum	S-nitrosylation (-SNO)	31277045
A0A3Q7J0Z4	101264700	87	TIDIALWKFETTKYYCTVIDAPGHRDFIKNM	Solanum lycopersicum	S-nitrosylation (-SNO)	31277045; 31350547
A0A3Q7J0Z8	Solyc11g071640.2	182	FAPCIAVCRNPRWGRCYESYSEDYRIVKTMT	Solanum lycopersicum	S-nitrosylation (-SNO)	31350547
A0A3Q7J162	101250366	108	ADSEAGKSAPLMLFECRGFEPLDYVFQGEWE	Solanum lycopersicum	S-nitrosylation (-SNO)	31277045; 31350547
A0A3Q7J1A7	Solyc11g071270.2	1272	TKIFHPNVHFKTGEICLDILKNAWSPAWTLQ	Solanum lycopersicum	S-nitrosylation (-SNO)	31277045; 31350547
A0A3Q7J1E9	Solyc09g074940.2	318	PSLMNPVSLVENHPSCRRNRDGHKILPNGQS	Solanum lycopersicum	S-nitrosylation (-SNO)	31350547
A0A3Q7J1M2	543766	164	SAEKVRLAGNQNVMVCERGTMFGYNDLIVDP	Solanum lycopersicum	S-nitrosylation (-SNO)	31277045; 31350547
A0A3Q7J1M2	543766	289	VSKGKQQFKIDLTPFCD**************	Solanum lycopersicum	S-nitrosylation (-SNO)	31277045
A0A3Q7J1N9	101245922	162	VRSSALEVLLEITKFCDLYLMERVLDDESEK	Solanum lycopersicum	S-nitrosylation (-SNO)	31350547
A0A3Q7J1V3	543976	102	DPETFARNRELEVIHCRWAMLGALGCVFPEI	Solanum lycopersicum	S-nitrosylation (-SNO)	31277045; 31350547
A0A3Q7J2A3	101255136	101	NFYTEHIHADEEIRYCLEGSGYFDVRDKDDR	Solanum lycopersicum	S-nitrosylation (-SNO)	31350547
A0A3Q7J2E4	Solyc09g082860.3	439	RALAKNKESPPDGFMCPGGWKVLVDYYDSLT	Solanum lycopersicum	S-nitrosylation (-SNO)	31350547
A0A3Q7J2G8	101265004	129	CNVEHKVGDRGVFARCSGDYAIVISHNPDNG	Solanum lycopersicum	S-nitrosylation (-SNO)	31277045; 31350547
A0A3Q7J2G8	101265004	162	RIKLPSGSKKIVPSGCRAMIGQVAGGGRTEK	Solanum lycopersicum	S-nitrosylation (-SNO)	31277045
A0A3Q7J2V7	101253058	51	RIKRSTQLKKLMNAYCDRQSVDFNSIAFLFD	Solanum lycopersicum	S-nitrosylation (-SNO)	31350547
A0A3Q7J2V8	543874	258	VLKKYDILFIADEVICGFGRLGTMFGCDKYN	Solanum lycopersicum	S-nitrosylation (-SNO)	31350547
A0A3Q7J2V8	543874	269	DEVICGFGRLGTMFGCDKYNIKPDLVSIAKA	Solanum lycopersicum	S-nitrosylation (-SNO)	31277045; 31350547
A0A3Q7J2Z9	Solyc12g008570.2	250	LQGGDEKYRMAWAQICEISRKEFQKVYERLG	Solanum lycopersicum	S-nitrosylation (-SNO)	31350547
A0A3Q7J330	101256355	112	ELYEDMVLGRAFEDMCAQMYYRGKMFGFVHL	Solanum lycopersicum	S-nitrosylation (-SNO)	31350547
A0A3Q7J376	Solyc12g009650.2	179	SPKGKKPCPPTTKATCPIDTLKLGACVDLLG	Solanum lycopersicum	S-nitrosylation (-SNO)	31277045; 31350547
A0A3Q7J3G4	101262892	177	ALKTYVPQMVEMLVDCVRNPAFLDWEVKEQL	Solanum lycopersicum	S-nitrosylation (-SNO)	31350547
A0A3Q7J3K8	101247697	586	HKYEIVKKLQERKHICGMTGDGVNDAPALKK	Solanum lycopersicum	S-nitrosylation (-SNO)	31350547
A0A3Q7J3N2	Solyc09g090960.3	68	KSRGFAFVTMSTLEDCKTVVENLDGREYGGR	Solanum lycopersicum	S-nitrosylation (-SNO)	31350547
A0A3Q7J4F0	Solyc09g092390.3	120	AVFAWKGETLQEYWWCTERALDWGPGGGPDL	Solanum lycopersicum	S-nitrosylation (-SNO)	31350547
A0A3Q7J4F0	Solyc09g092390.3	244	VNDSVTKSKFDNLYGCRHSLPDGLMRATDVM	Solanum lycopersicum	S-nitrosylation (-SNO)	31277045; 31350547
A0A3Q7J4F0	Solyc09g092390.3	277	GKVALVAGYGDVGKGCAAAMKQAGARVIVTE	Solanum lycopersicum	S-nitrosylation (-SNO)	31277045; 31350547
A0A3Q7J4H3	Solyc12g010520.2	413	SLEFVTNKSQEGSQFCRGFGGIGGLLRYQLD	Solanum lycopersicum	S-nitrosylation (-SNO)	31350547
A0A3Q7J4Q2	Solyc12g013580.2	316	AKLVVDGAYDGMKLTCANQAILSDSEVGKTT	Solanum lycopersicum	S-nitrosylation (-SNO)	31277045
A0A3Q7J519	Solyc12g014180.2	550	RDDLFNINAGIVKSLCTAIAKYCPHALVNVI	Solanum lycopersicum	S-nitrosylation (-SNO)	31277045
A0A3Q7J565	101248079	278	GGDFDGAKAYKDSKVCNMLTMQEFHRRYHEE	Solanum lycopersicum	S-nitrosylation (-SNO)	31350547
A0A3Q7J565	101248079	305	YHEETGITFASLYPGCIATTGLFREHIPLFR	Solanum lycopersicum	S-nitrosylation (-SNO)	31350547
A0A3Q7J583	101249435	174	KDTVIGAVPKTTLTACIEKFL**********	Solanum lycopersicum	S-nitrosylation (-SNO)	31277045; 31350547
A0A3Q7J5K6	Solyc12g014250.2	304	RDGNPRVTPEVTRDVCLLARMMAANLYYSQI	Solanum lycopersicum	S-nitrosylation (-SNO)	31277045
A0A3Q7J6X7	101255435	196	INMVDLPLGATEDRVCGTIDIEKALTEGVKA	Solanum lycopersicum	S-nitrosylation (-SNO)	31277045
A0A3Q7J784	Solyc12g033060.2	149	SCLILDKENLGFYFPCDGPGRMGTYQVSTWD	Solanum lycopersicum	S-nitrosylation (-SNO)	31277045; 31350547
A0A3Q7J977	101249995	59	KTPREATEGTYIDKKCPFTGNVSIRGRILAG	Solanum lycopersicum	S-nitrosylation (-SNO)	31277045
A0A3Q7J9P2	101245737	139	ASRDKSIKLWNTLGECKYTIQDQDSHSDWVS	Solanum lycopersicum	S-nitrosylation (-SNO)	31277045; 31350547
A0A3Q7J9P2	101245737	251	SIIHALCFSPNRYWLCAATESSIKIWDLESK	Solanum lycopersicum	S-nitrosylation (-SNO)	31350547
A0A3Q7J9Q2	101263496	495	QNIFSKSAKYSLFDPCKEMAYIPLDEDTKVK	Solanum lycopersicum	S-nitrosylation (-SNO)	31277045; 31350547
A0A3Q7J9R5	101265903	368	EFFGKEPRRTMNASECVAKGAALQCAILSPT	Solanum lycopersicum	S-nitrosylation (-SNO)	31350547
A0A3Q7J9S1	101264707	398	AVIRHLLELGYMDGDCMTVTGKTLAENAKLF	Solanum lycopersicum	S-nitrosylation (-SNO)	31350547
A0A3Q7JAB8	101257841	102	ITVPNAKTLGEWAGLCKIDSEGKARKVVGCG	Solanum lycopersicum	S-nitrosylation (-SNO)	31350547
A0A3Q7JAB8	101257841	66	VIEKHAAQLCVLAEDCDQPDYVKLVKGLCGD	Solanum lycopersicum	S-nitrosylation (-SNO)	31350547
A0A3Q7JAN1	101244164	122	ADAAIGLILATLRRICVADGFVRSGLWKNGD	Solanum lycopersicum	S-nitrosylation (-SNO)	31277045
A0A3Q7JAQ7	Solyc12g055800.2	14	**MQYSNSDTVVYVGCGERGNEMAEVLMDFP	Solanum lycopersicum	S-nitrosylation (-SNO)	31277045; 31350547
A0A3Q7JAV3	544164	630	TRLPQPKDLVAYAESCMYSPAYRSYR*****	Solanum lycopersicum	S-nitrosylation (-SNO)	31350547
A0A3Q7JAX7	101244849	199	CSGGVVLASRDGKIVCENTLDARLEVVFRKK	Solanum lycopersicum	S-nitrosylation (-SNO)	31277045; 31350547
A0A3Q7JBP6	101263001	352	RLIDDVRQALYASKICSYAQGMNLLRAKSSE	Solanum lycopersicum	S-nitrosylation (-SNO)	31277045
A0A3Q7JBV0	101261596	162	KALHDTFSSFGNILSCKIATDSNGQSKGYGF	Solanum lycopersicum	S-nitrosylation (-SNO)	31350547
A0A3Q7JBV0	101261596	356	EKLKELFAEFGTITSCKVMRDPSGISRGSGF	Solanum lycopersicum	S-nitrosylation (-SNO)	31350547
A0A3Q7JCJ0	Solyc12g088280.2	655	SLHVTKGTIRRTWTRCKRTIGYTSYKVTLKN	Solanum lycopersicum	S-nitrosylation (-SNO)	31277045
A0A3Q7JCM7	101254541	40	FNDATPKTAENFRALCTGEKGVGKAGKPLHY	Solanum lycopersicum	S-nitrosylation (-SNO)	31350547
A0A3Q7JD72	Solyc12g098330.2	51	LAKELLNGQRVVVVRCEEICLSGGLVRQKMK	Solanum lycopersicum	S-nitrosylation (-SNO)	31277045
A0A3Q7JD73	Solyc12g094620.2	106	CADFLRAPGAQTPVICRFSTVVHERGSPESI	Solanum lycopersicum	S-nitrosylation (-SNO)	31277045; 31350547
A0A3Q7JD73	Solyc12g094620.2	239	AHYVKFHWKPTCGVKCMSEEEAIRVGGTNHS	Solanum lycopersicum	S-nitrosylation (-SNO)	31350547
A0A3Q7JD73	Solyc12g094620.2	91	AKGFFEVTHDISHLTCADFLRAPGAQTPVIC	Solanum lycopersicum	S-nitrosylation (-SNO)	31350547
A0A3Q7JD76	101249445	437	PGSAAEGSGDALEDYCKTNPADKECKVYE**	Solanum lycopersicum	S-nitrosylation (-SNO)	31350547
A0A3Q7JD93	101259420	120	AVFAWKGETLQEYWWCTERALDWGPGGGPDL	Solanum lycopersicum	S-nitrosylation (-SNO)	31350547
A0A3Q7JD93	101259420	244	VNDSVTKSKFDNLYGCRHSLPDGLMRATDVM	Solanum lycopersicum	S-nitrosylation (-SNO)	31277045; 31350547
A0A3Q7JD93	101259420	277	GKVALIAGYGDVGKGCAAAMKQAGARVIVTE	Solanum lycopersicum	S-nitrosylation (-SNO)	31277045; 31350547
A0A3Q7JDE8	101248858	144	GTFMANHFDRHYCGKCGLTYVYQKAGGD***	Solanum lycopersicum	S-nitrosylation (-SNO)	31277045
A0A3Q7JDF2	101246811	176	DQIRTTEQVNAAMAACKALKLDALIIIGGVT	Solanum lycopersicum	S-nitrosylation (-SNO)	31350547
A0A3Q7JDF2	101246811	238	LKNQFVETNVGFDTICKVNSQLISNMCTDAL	Solanum lycopersicum	S-nitrosylation (-SNO)	31350547
A0A3Q7JDF2	101246811	28	DLQKLRSQYQPELPPCLQGTTVRVELGDATT	Solanum lycopersicum	S-nitrosylation (-SNO)	31350547
A0A3Q7JDI3	101251136	206	GRGPIQISHNYNYGPCGRAIGVDLLNNPDLV	Solanum lycopersicum	S-nitrosylation (-SNO)	31277045; 31350547
A0A3Q7JDI3	101251136	246	TAIWFWMTPQSPKPSCHDVIIGRWNPSAGDR	Solanum lycopersicum	S-nitrosylation (-SNO)	31350547
A0A3Q7JDI3	101251136	301	NDNRVQDRIGFYRRYCGILGVSTGDNLDCGN	Solanum lycopersicum	S-nitrosylation (-SNO)	31350547
A0A3Q7JDI6	Solyc10g074460.2	144	GRGPIQISHNYNYGPCGRAIGVDLLNNPNLV	Solanum lycopersicum	S-nitrosylation (-SNO)	31277045; 31350547
A0A3Q7JDI6	Solyc10g074460.2	184	TAIWFWMTPQSPKPSCHDVIIGRWNPSAGDR	Solanum lycopersicum	S-nitrosylation (-SNO)	31350547
A0A3Q7JDI6	Solyc10g074460.2	252	RYCGILGVSPGDNLDCGNQRPFGS*******	Solanum lycopersicum	S-nitrosylation (-SNO)	31277045
A0A3Q7JDN9	Solyc12g099440.2	235	QLLDTARKWALDILECRKPWVASLHKTDKIE	Solanum lycopersicum	S-nitrosylation (-SNO)	31350547
A0A3Q7JDW3	Solyc12g096550.2	317	GKANYTPNFLRFESPCVLQNNREIVDESGEK	Solanum lycopersicum	S-nitrosylation (-SNO)	31277045; 31350547
A0A3Q7JE87	Solyc10g076760.2	12	****MAFSCFGSFRQCKDNRGTQVQVKLVLT	Solanum lycopersicum	S-nitrosylation (-SNO)	31277045
A0A3Q7JE87	Solyc10g076760.2	5	***********MAFSCFGSFRQCKDNRGTQV	Solanum lycopersicum	S-nitrosylation (-SNO)	31277045
A0A3Q7JE99	101259725	187	RLDEKAMDFRPKLLICGGSAYPRDWDYKRFR	Solanum lycopersicum	S-nitrosylation (-SNO)	31277045
A0A3Q7JED9	Solyc12g096000.2	106	FCSGILQQLDYSLVECQALVLAPTRELAQQI	Solanum lycopersicum	S-nitrosylation (-SNO)	31350547
A0A3Q7JEH3	Solyc12g099000.2	111	EIGFVSPDVGLDADNCRVLVNIEQQSPDIAQ	Solanum lycopersicum	S-nitrosylation (-SNO)	31350547
A0A3Q7JEJ5	101258840	56	LGEEFKGYVFKIMGGCDKQGFPMKQGVLTPG	Solanum lycopersicum	S-nitrosylation (-SNO)	31277045; 31350547
A0A3Q7JEL1	101267503	33	YKQLPIQRMLDFDFLCGRETPSVAGIINPGS	Solanum lycopersicum	S-nitrosylation (-SNO)	31350547
A0A3Q7JEN8	101245444	369	PGPMLAHKAEEDGVACVEFIAGKEGHVDYDM	Solanum lycopersicum	S-nitrosylation (-SNO)	31277045
A0A3Q7JEN8	101245444	480	LALQYGASSEDIARTCHAHPTMSEALKEAAM	Solanum lycopersicum	S-nitrosylation (-SNO)	31350547
A0A3Q7JFF5	101261178	392	EHCERVQVIAAAKRICIANCRECVFFLGVNQ	Solanum lycopersicum	S-nitrosylation (-SNO)	31277045
A0A3Q7JFF5	101261178	396	RVQVIAAAKRICIANCRECVFFLGVNQTPLL	Solanum lycopersicum	S-nitrosylation (-SNO)	31277045
A0A3Q7JFP9	101253544	217	DEAKDKAFELEMSWVCDESNRQHQKVPADLL	Solanum lycopersicum	S-nitrosylation (-SNO)	31350547
A0A3Q7JFT1	101260491	67	TDGVSSGSLGEILIRCNNVLYLRGVPEDEEL	Solanum lycopersicum	S-nitrosylation (-SNO)	31277045
A0A3Q7JGP1	Solyc10g085020.2	25	GQCGNQIGAKFWEVVCAEHGIDSTGRYDGDA	Solanum lycopersicum	S-nitrosylation (-SNO)	31350547
A0A3Q7JGP1	Solyc10g085020.2	301	VPELTQQMWDAKNMMCAADPRHGRYLTASAM	Solanum lycopersicum	S-nitrosylation (-SNO)	31350547
A0A3Q7JGX3	101252541	333	KEELSLDSVKQYKVQCPDELSKIMVIKDRIL	Solanum lycopersicum	S-nitrosylation (-SNO)	31277045
A0A3Q7JHJ2	101268633	45	MTSIKGIGRRFANIACKKADIDMNKRAGELT	Solanum lycopersicum	S-nitrosylation (-SNO)	31277045
A0A3Q7JHP4	101251433	222	IDYGWDKFTGDSPGDCLAFWFFRLAQEHAAA	Solanum lycopersicum	S-nitrosylation (-SNO)	31350547
A0A3Q7JMX3	Solyc11g056680.1	100	AHRTGYMTGTISPSICKLERLSSLTIADWKG	Solanum lycopersicum	S-nitrosylation (-SNO)	31350547
A0A3Q7JNY6	543677	302	ANNDKPKITAKFVAPCYSMNKIEIDTKLPIV	Solanum lycopersicum	S-nitrosylation (-SNO)	31277045
A0A3Q7JPE6	101266793	211	PLLRTAMYAKGIEIYCAPTADAREVWQASMT	Solanum lycopersicum	S-nitrosylation (-SNO)	31277045
A0A3Q7JRE5	544258	316	ILKKYDILFIADEVICGFGRLGTMFGCEKYN	Solanum lycopersicum	S-nitrosylation (-SNO)	31350547
A0A3Q7JRP8	Solyc12g007310.2	155	PLFSLSVIVCRFYTECLGMKLLRKRDIPEER	Solanum lycopersicum	S-nitrosylation (-SNO)	31277045; 31350547
A0A3Q7JRP8	Solyc12g007310.2	266	YKFELLERGPTPEPLCQVMLRVGDLERAISF	Solanum lycopersicum	S-nitrosylation (-SNO)	31277045
A0A3Q7JS72	101256654	112	ELYEDMVLGRAFEDMCAQMYYRGKMFGFVHL	Solanum lycopersicum	S-nitrosylation (-SNO)	31350547
A0A3Q7JST6	101257242	244	SLDLDFPKNISVIAVCPKGMGPSVRRLYVQG	Solanum lycopersicum	S-nitrosylation (-SNO)	31277045
A0A3Q7JST6	101257242	349	ENGMSEELAYKNTVECITGNISRTISTKGML	Solanum lycopersicum	S-nitrosylation (-SNO)	31277045
A0A3Q7JST6	101257242	511	NPFMHARGVSFMVDNCSTTARLGSRKWAPRF	Solanum lycopersicum	S-nitrosylation (-SNO)	31277045; 31350547
A0A3Q7JW47	Solyc12g043110.2	368	EFFGKEPRRTMNASECVAKGAALQCAILSPT	Solanum lycopersicum	S-nitrosylation (-SNO)	31350547
A0A3Q7JWL5	101262291	300	IDHPSKYGLKEGKIACCGIGRFRGIHSCGGK	Solanum lycopersicum	S-nitrosylation (-SNO)	31277045
A0A3Q7JWL5	101262291	301	DHPSKYGLKEGKIACCGIGRFRGIHSCGGKR	Solanum lycopersicum	S-nitrosylation (-SNO)	31277045
A0A3Q7JWU4	Solyc12g056100.2	105	RTKVFHPNINSNGSICLDILKEQWSPALTIS	Solanum lycopersicum	S-nitrosylation (-SNO)	31277045; 31350547
A0A3Q7JX01	101268556	111	AAEAYLVGLFEDTNLCAIHAKRVTIMPKDMQ	Solanum lycopersicum	S-nitrosylation (-SNO)	31350547
A0A3Q7JXC3	Solyc12g062540.2	160	VKSQPYMRWRDRFLFCAEALFKAQAEIGEIK	Solanum lycopersicum	S-nitrosylation (-SNO)	31277045; 31350547
A0A3Q7JXR8	101253365	123	VATIKTKRTIQFVDWCPTGFKCGINYQPPTV	Solanum lycopersicum	S-nitrosylation (-SNO)	31350547
A0A3Q7JXR8	101253365	129	KRTIQFVDWCPTGFKCGINYQPPTVVPGGDL	Solanum lycopersicum	S-nitrosylation (-SNO)	31350547
A0A3Q7JXR8	101253365	152	TVVPGGDLAKVQKAVCMISNSTSVAEVFSRI	Solanum lycopersicum	S-nitrosylation (-SNO)	31350547
A0A3Q7JY51	101248956	12	****MREILHIQGGQCGNQIGSKFWEVICDE	Solanum lycopersicum	S-nitrosylation (-SNO)	31350547
A0A3Q7JY51	101248956	305	VPELTQQMWDAKNMMCAADPRHGRYLTASAM	Solanum lycopersicum	S-nitrosylation (-SNO)	31350547
A0A3Q7JYM3	101253268	21	KNRREISKYLFQEGVCFAKKDYNLAKHPNID	Solanum lycopersicum	S-nitrosylation (-SNO)	31350547
A0A452DIK7	TUBA1B	295	KAYHEQLSVAEITNACFEPANQMVKCDPRHG	Bos taurus	S-nitrosylation (-SNO)	27075618
A0A452DIK7	TUBA1B	315	NQMVKCDPRHGKYMACCLLYRGDVVPKDVNA	Bos taurus	S-nitrosylation (-SNO)	27075618
A0A452DIK7	TUBA1B	316	QMVKCDPRHGKYMACCLLYRGDVVPKDVNAA	Bos taurus	S-nitrosylation (-SNO)	27075618
A0A452DIK7	TUBA1B	347	IATIKTKRSIQFVDWCPTGFKVGINYQPPTV	Bos taurus	S-nitrosylation (-SNO)	27075618
A0A452DIK7	TUBA1B	348	ATIKTKRSIQFVDWCPTGFKVGINYQPPTVV	Bos taurus	S-nitrosylation (-SNO)	27075618
A0A452DJJ2	LOC101902172	24	KNADMSEEMQQDSVECATQALEKYNIEKDIA	Bos taurus	S-nitrosylation (-SNO)	27075618; 30268931
A0A494G8T9	Solyc00g014830.3	221	KDWGFSGVMLRGSGVCWDLRKAAPYDVHDQL	Solanum lycopersicum	S-nitrosylation (-SNO)	31277045
A0A494G8W2	Solyc00g017210.2	12	****MADGEDIQPLVCDNGTGMVKAGFAGDD	Solanum lycopersicum	S-nitrosylation (-SNO)	31277045; 31350547
A0A494GA45	Solyc00g174340.2	68	LASRAQNYANSRAGDCNLIHSGAGENLAKGG	Solanum lycopersicum	S-nitrosylation (-SNO)	31277045
A0A494GA52	Solyc00g180440.2	90	LNRKILAQIAILNGNCLYMISNEIIKEVDWK	Solanum lycopersicum	S-nitrosylation (-SNO)	31350547
A0A494GA73	Solyc00g231780.2	71	TSERFRGRIHFEFDKCIACEVCVRVCPIDLP	Solanum lycopersicum	S-nitrosylation (-SNO)	31277045
A0A494GA79	Solyc00g257110.3	75	HKYEIVKKLQDRKHICGMTGDGVNDAPALKK	Solanum lycopersicum	S-nitrosylation (-SNO)	31350547
A0A5F8MPL8	Bricd5	122	GQNGYICYRPAEHQACFLRLMEAQDWETLQL	Mus musculus	S-nitrosylation (-SNO)	21278135
A0A5F9ZGZ6	ENSG00000288136	186	ETSSDNSGQTRYYSPCEEHPAETNQNEGSES	Homo sapiens	S-nitrosylation (-SNO)	26338901; 31097712
A0A5S8I4G7	LOC100349768	160	VGKGAAQREFSGLGNCLTKIFKSDGLRGLYQ	Oryctolagus cuniculus	S-nitrosylation (-SNO)	UniProt
A0AV96	RBM47	273	TEDTIKKSFGQFNPGCVERVKKIRDYAFVHF	Homo sapiens	S-nitrosylation (-SNO)	31097712
A0AV96	RBM47	349	GGAAEAAQQPSYVYSCDPYTLAYYGYPYNAL	Homo sapiens	S-nitrosylation (-SNO)	31097712
A0AVI2	FER1L5	631	LLYQWEKLLRELAEDCKRPLPCMTYQPKATS	Homo sapiens	S-sulfenylation (-SOH)	30312022
A0AVT1	UBA6	156	PFNETTDLSFLDKYQCVVLTEMKLPLQKKIN	Homo sapiens	S-nitrosylation (-SNO)	31097712
A0AVT1	UBA6	174	LTEMKLPLQKKINDFCRSQCPPIKFISADVH	Homo sapiens	S-nitrosylation (-SNO)	31097712
A0AVT1	UBA6	178	KLPLQKKINDFCRSQCPPIKFISADVHGIWS	Homo sapiens	S-sulfenylation (-SOH)	30312022
A0AVT1	UBA6	197	KFISADVHGIWSRLFCDFGDEFEVLDTTGEE	Homo sapiens	S-nitrosylation (-SNO)	31097712
A0AVT1	UBA6	347	LDQFQEKYSRKPNVGCQQDSEELLKLATSIS	Homo sapiens	S-nitrosylation (-SNO)	31097712; 31801946
A0AVT1	UBA6	347	LDQFQEKYSRKPNVGCQQDSEELLKLATSIS	Homo sapiens	S-sulfenylation (-SOH)	25175731; 30312022
A0AVT1	UBA6	682	EEVLQKIQSGHSLEGCFQVIKLLSRRPRNWS	Homo sapiens	S-sulfenylation (-SOH)	30312022
A0AVT1	UBA6	721	KFEKYFNHKALQLLHCFPLDIRLKDGSLFWQ	Homo sapiens	S-nitrosylation (-SNO)	26338901
A0AVT1	UBA6	96	VLAGIKAVTIHDTEKCQAWDLGTNFFLSEDD	Homo sapiens	S-nitrosylation (-SNO)	31097712
A0FGR8	ESYT2	611	KRQDLEVEVRDEQHQCSLGNLKVPLSQLLTS	Homo sapiens	S-nitrosylation (-SNO)	31097712
A0FKE6	TD1	528	RHLMGGRTNVHNELLCRFTFPEKPGALMKFL	Solanum lycopersicum	S-nitrosylation (-SNO)	31350547
A0JN30	Cnpy2	28	VLLGTTWARRSQDLHCGACRALVDELEWEIA	Rattus norvegicus	S-nitrosylation (-SNO)	24152285
A0JN39	COPB1	248	KVCHANPSERARFIRCIYNLLQSSSPAVKYE	Bos taurus	S-nitrosylation (-SNO)	27075618
A0JNI4	SRR	113	EGIPAYVIVPETAPNCKKLAIQAYGASIVYS	Bos taurus	S-nitrosylation (-SNO)	UniProt
A0JNW5	UHRF1BP1L	744	CQPTRYAESQKEPQTCNQVSLNTSQSESSDL	Homo sapiens	S-nitrosylation (-SNO)	31097712
A0JQ00	TAIR:locus:2151226	85	SKHALKTDIMNVLEGCSLTSDDLKFNYPRGG	Arabidopsis thaliana	S-nitrosylation (-SNO)	25699590
A0MZ66	SHTN1	135	DDEDSTTDTDGAAETCVSVQCQKQIKELRDQ	Homo sapiens	S-nitrosylation (-SNO)	31097712
A0MZ66	SHTN1	203	VLNSEVLEQRKVLEKCNRVSMLAVEEYEEMQ	Homo sapiens	S-sulfenylation (-SOH)	30312022
A0MZ66	SHTN1	442	NQTARPKTKPESSKGCESAVDELKGILGTLN	Homo sapiens	S-nitrosylation (-SNO)	31097712
A0MZ66	SHTN1	550	PPTPEPGEGPRKLEGCTSSKVTFQPPSSIGC	Homo sapiens	S-nitrosylation (-SNO)	31097712
A0MZ66	SHTN1	565	CTSSKVTFQPPSSIGCRKKYIDGEKQAEPVV	Homo sapiens	S-nitrosylation (-SNO)	31097712
A0RZD0	CHRD	174	GLPLNAKIEIDCIAVC***************	Solanum lycopersicum	S-nitrosylation (-SNO)	31277045
A1A5P0	Cdc42ep1	161	SSTDGRSGYGLESGFCTISRLPRVEKHSSRD	Rattus norvegicus	S-nitrosylation (-SNO)	24152285
A1A5R4	Acot5	14	**MVPVVSLEPDSHSCWDEPLSITVRGLAPE	Rattus norvegicus	S-nitrosylation (-SNO)	24152285
A1A5S1	Prpf6	513	GVEINREQWIQDAEECDRAGSVATCQAVMRA	Rattus norvegicus	S-nitrosylation (-SNO)	29970601
A1A5S1	Prpf6	522	IQDAEECDRAGSVATCQAVMRAVIGIGIEEE	Rattus norvegicus	S-nitrosylation (-SNO)	29970601
A1A5S1	Prpf6	837	ARPQRKTKSVDALKKCEHDPHVLLAVAKLFW	Rattus norvegicus	S-nitrosylation (-SNO)	29970601
A1A5S1	Prpf6	913	RKRCENAEPRHGELWCAVSKDITNWQRKIGE	Rattus norvegicus	S-nitrosylation (-SNO)	29970601
A1A6H3	RBSK	146	DAHGKLIAEALGDDGCGVHLDYVRSVNNEPT	Arabidopsis thaliana	S-nitrosylation (-SNO)	25699590
A1A6H3	RBSK	146	DAHGKLIAEALGDDGCGVHLDYVRSVNNEPT	Arabidopsis thaliana	S-sulfenylation (-SOH)	31578252
A1L0T0	ILVBL	176	QAVDQLSLFRPLCKFCVSVRRVRDIVPTLRA	Homo sapiens	S-sulfenylation (-SOH)	30312022
A1L0T0	ILVBL	276	LPLDIPQASPQQVQRCVEILSRAKRPLMVLG	Homo sapiens	S-nitrosylation (-SNO)	26338901
A1L0T0	ILVBL	315	SADKLRAAVETLGVPCFLGGMARGLLGRNHP	Homo sapiens	S-nitrosylation (-SNO)	26338901; 31097712
A1L0T0	ILVBL	354	AALKKADVIVLAGTVCDFRLSYGRVLSHSSK	Homo sapiens	S-nitrosylation (-SNO)	26338901
A1L0T0	ILVBL	568	QISREQVPSLGSNVACGLAYTDYHKAAMGLG	Homo sapiens	S-nitrosylation (-SNO)	26338901; 31097712
A1L0T0	ILVBL	608	NEDQVVKVLHDAQQQCRDGHPVVVNILIGRT	Homo sapiens	S-nitrosylation (-SNO)	31097712
A1L0T0	ILVBL	608	NEDQVVKVLHDAQQQCRDGHPVVVNILIGRT	Homo sapiens	S-sulfhydration (-SSH)	31411056
A1L0T0	ILVBL	608	NEDQVVKVLHDAQQQCRDGHPVVVNILIGRT	Homo sapiens	S-sulfinylation (-SO2H)	30177848
A1L1I3	Numbl	147	TKDLLVDQTIEKVSFCAPDRNLDKAFSYICR	Rattus norvegicus	S-nitrosylation (-SNO)	29970601
A1L1I3	Numbl	206	AFAACLERKQRREKECGVTAAFDASRTSFAR	Rattus norvegicus	S-nitrosylation (-SNO)	29970601
A1L1I3	Numbl	78	PHQWQADEDAVRKGTCSFPVRYLGHVEVEES	Rattus norvegicus	S-nitrosylation (-SNO)	29970601
A1L390	PLEKHG3	159	NIYALNSQLLRDLDSCNSDPVAVASCFVERS	Homo sapiens	S-nitrosylation (-SNO)	31097712
A1L390	PLEKHG3	967	EKVAPERDGKSPTVPCLQEEAGEPLGGKGKR	Homo sapiens	S-nitrosylation (-SNO)	31097712
A1L4Y4	TAIR:locus:2151581	310	VYDSVGKDTFKGSLACLKSRGYMVSFGQSSG	Arabidopsis thaliana	S-sulfhydration (-SSH)	28992305
A1X283	SH3PXD2B	664	SPKTEPPQGEDQVDICNLRSKLRPAKSQDKS	Homo sapiens	S-nitrosylation (-SNO)	28081246; 31097712
A1X283	SH3PXD2B	783	TSSSSRPLPEVRGPQCEGHESRAAPTPGRAL	Homo sapiens	S-nitrosylation (-SNO)	28081246
A2A432	Cul4b	694	SVDAEKSMLSKLKHECGAAFTSKLEGMFKDM	Mus musculus	S-nitrosylation (-SNO)	20925432; 22782549; 29180682
A2A5N3	Pabpc1l	339	KVMTESSHSKGFGFVCFSSPEEATKAVTEMN	Mus musculus	S-nitrosylation (-SNO)	20925432; 29338241
A2A9C3	Szt2	1735	HRAAAHIHSSSGRPTCLRQAPPLSFVFGPER	Mus musculus	S-nitrosylation (-SNO)	20925432
A2AAE1	Kiaa1109	2068	KLETEGTLRICAVMGCIMTEALENKSVHFPL	Mus musculus	S-sulfenylation (-SOH)	26165157
A2AAJ9	Obscn	1027	LVVQQAGKADAGEYSCEAGGQKLSFRLDVAE	Mus musculus	S-nitrosylation (-SNO)	21278135; 23277143
A2AAJ9	Obscn	1119	LVVQQAGKADAGEYSCEAGGQKLSFRLDVTE	Mus musculus	S-nitrosylation (-SNO)	21278135; 23277143
A2AAJ9	Obscn	1211	LVVQQAGKADAGEYSCEAGGQKLSFRLDVAE	Mus musculus	S-nitrosylation (-SNO)	21278135; 23277143
A2AAJ9	Obscn	1303	LVVQQAGKADAGEYSCEAGGQKLSFHLDVTE	Mus musculus	S-nitrosylation (-SNO)	21278135; 23277143
A2AAJ9	Obscn	1487	LVVQQAGKADAGEYSCEAGGQKLSFRLDVAE	Mus musculus	S-nitrosylation (-SNO)	21278135; 23277143
A2AAJ9	Obscn	1579	LVVQQAGKADAGEYSCEAGGQKLSFRLDVAE	Mus musculus	S-nitrosylation (-SNO)	21278135; 23277143
A2AAJ9	Obscn	1671	LVVQQAGKADAGEYSCEAGGQKLSFRLDVAE	Mus musculus	S-nitrosylation (-SNO)	21278135; 23277143
A2AAJ9	Obscn	1763	LVVQQAGKADAGEYSCEAGGQKLSFRLDVAE	Mus musculus	S-nitrosylation (-SNO)	21278135; 23277143
A2AAJ9	Obscn	1855	LVVQQAGKADAGEYSCEAGGQKLFFRLDVAE	Mus musculus	S-nitrosylation (-SNO)	21278135; 23277143
A2AAJ9	Obscn	1947	LVVQQAGKADAGEYSCEAGGQKLSFRLDVAE	Mus musculus	S-nitrosylation (-SNO)	21278135; 23277143
A2AAJ9	Obscn	2131	LVVQQAGKADAGEYSCEAGGQKLSFRLDVAE	Mus musculus	S-nitrosylation (-SNO)	21278135; 23277143
A2AAJ9	Obscn	2651	ELRAGKAIGIVAQGTCRSLVIYRCETGDQGV	Mus musculus	S-nitrosylation (-SNO)	23277143
A2AAJ9	Obscn	6949	QARTVIIKNSWVKEICGIQQRLAQPVWRPPE	Mus musculus	S-nitrosylation (-SNO)	23277143
A2AAJ9	Obscn	935	LVVQQAGKADAGEYSCEAGGQKLSFRLDVAE	Mus musculus	S-nitrosylation (-SNO)	21278135; 23277143
A2ACJ2	Faap100	197	VPEKPAAPRFLPVLCCVFPPDSRAPHGHPQG	Mus musculus	S-sulfenylation (-SOH)	26165157
A2AIL4	Ndufaf6	216	DHAASHIGKAQGIVTCLRATPYHSSRRQVFL	Mus musculus	S-nitrosylation (-SNO)	20925432
A2AJB2	Tmem141	26	DAVAARHPGLEEFAACQSHAFMKGVFTFVTG	Mus musculus	S-nitrosylation (-SNO)	21278135; 22782549; 29180682
A2AJI0	Map7d1	375	VPVCPRSASASPLTPCSAPRSAHRCTPSGER	Mus musculus	S-nitrosylation (-SNO)	21278135; 22782549; 29180682; 29338241
A2AJL3	Fggy	281	GLGVIGADVRGHGLTCEGQPVTSRLAVICGT	Mus musculus	S-nitrosylation (-SNO)	26165157
A2AKG8	Focad	755	ELDEEESVDLSIPGACFLRLLTITAPSVLPA	Mus musculus	S-nitrosylation (-SNO)	21278135
A2APY7	Ndufaf5	98	VYDIARDFPLALDIGCGRGYIAQHLDKETVG	Mus musculus	S-nitrosylation (-SNO)	21278135; 22782549; 29180682
A2AQP0	Myh7b	1347	AKGALAHAVQALRHDCDLLREQHEEESEAQA	Mus musculus	S-nitrosylation (-SNO)	21278135; 26338901
A2AQP0	Myh7b	702	TPGVMDSFLVLHQLRCNGVLEGIRICRQGFP	Mus musculus	S-nitrosylation (-SNO)	21278135; 22865876; 23277143; 26338901
A2ARV4	Lrp2	3180	CSQKCENVIGSYICKCAPGYIREPDGKSCRQ	Mus musculus	S-nitrosylation (-SNO)	23281369
A2ARV4	Lrp2	4049	CVDGFKSMSTHYGERCAADGSPPLLLLPENV	Mus musculus	S-nitrosylation (-SNO)	23281369
A2ASS6	Ttn	13296	LKDVTVPEKRQARFECVLTREANVIWSKGPD	Mus musculus	S-nitrosylation (-SNO)	26338901; 30268931
A2ASS6	Ttn	13941	ANWKLKGEALLQTPECEIKEEGKIHVLILHN	Mus musculus	S-nitrosylation (-SNO)	26338901
A2ASS6	Ttn	13957	EIKEEGKIHVLILHNCRLDQTGGVDFQAANV	Mus musculus	S-nitrosylation (-SNO)	26338901
A2ASS6	Ttn	14184	LTDLQVKEKETARFECEISKENEKVQWFKDG	Mus musculus	S-nitrosylation (-SNO)	26338901
A2ASS6	Ttn	14224	DIISKGAVRILVINKCLLNDEAEYSCEVRTA	Mus musculus	S-nitrosylation (-SNO)	26338901
A2ASS6	Ttn	14234	LVINKCLLNDEAEYSCEVRTARTSGMLTVLE	Mus musculus	S-nitrosylation (-SNO)	26338901
A2ASS6	Ttn	14584	SYRIDKYKHSLIIKDCGFPDEGEYVVTAGQD	Mus musculus	S-nitrosylation (-SNO)	26338901
A2ASS6	Ttn	14679	SIHRLIIKDCRLEDECEYACGVEDRKSRARL	Mus musculus	S-nitrosylation (-SNO)	26338901
A2ASS6	Ttn	14683	LIIKDCRLEDECEYACGVEDRKSRARLFVEE	Mus musculus	S-nitrosylation (-SNO)	26338901
A2ASS6	Ttn	14760	KHQMMSEGKIHRLQICDIKPRDQGEYRFIAK	Mus musculus	S-nitrosylation (-SNO)	21278135; 22782549; 29180682
A2ASS6	Ttn	16272	ATASINVKVIGLPGPCKDIKASDITKSSCKL	Mus musculus	S-nitrosylation (-SNO)	26338901
A2ASS6	Ttn	16418	YIIEKITKGEDRWKRCNEHLVPVLTYTAKGL	Mus musculus	S-nitrosylation (-SNO)	26338901
A2ASS6	Ttn	16971	LRKDHGRYVITATNSCGSKFAAVRVEVFDVP	Mus musculus	S-nitrosylation (-SNO)	21278135
A2ASS6	Ttn	17374	EFRVRAVNKYGISDECKSDKVVIQDPYRLPG	Mus musculus	S-nitrosylation (-SNO)	26338901
A2ASS6	Ttn	18679	ALEKTKAKRSDSGKYCVVVENSTGSRKGFCQ	Mus musculus	S-nitrosylation (-SNO)	21278135; 30268931
A2ASS6	Ttn	18869	IHPYTKYRVPDLLEGCQYEFRVSAENEIGIG	Mus musculus	S-nitrosylation (-SNO)	26338901
A2ASS6	Ttn	19290	NIIGLGLPDTTIPIECQEKLVPPSVELDVKL	Mus musculus	S-nitrosylation (-SNO)	26338901
A2ASS6	Ttn	20504	GPVADLKVSDVTKTSCHVSWAPPENDGGSQV	Mus musculus	S-nitrosylation (-SNO)	26338901
A2ASS6	Ttn	20719	KLRVEAHVYGKPNPICKWKKGDDEVVTSSHL	Mus musculus	S-nitrosylation (-SNO)	26338901
A2ASS6	Ttn	21140	IKQAEGIKMAMKRNLCTLELFSVNRKDSGDY	Mus musculus	S-nitrosylation (-SNO)	26338901
A2ASS6	Ttn	21561	NKYDAGKYILTLENSCGKKEYTIVVKVLDTP	Mus musculus	S-nitrosylation (-SNO)	30268931
A2ASS6	Ttn	21629	KRDAERKSWSTVTTECSKTSFRVSNLEEGKS	Mus musculus	S-nitrosylation (-SNO)	26338901
A2ASS6	Ttn	21780	DVVAPDLDLKDLPDLCYLAKENSNFRLKIPI	Mus musculus	S-nitrosylation (-SNO)	30268931
A2ASS6	Ttn	22724	KCHKCTYKVTGLTEGCEYFFRVMAENEYGVG	Mus musculus	S-nitrosylation (-SNO)	30268931
A2ASS6	Ttn	23794	KRESTRKAYSTVATNCHKTSWKVDQLQEGCS	Mus musculus	S-nitrosylation (-SNO)	21278135; 22782549; 29180682
A2ASS6	Ttn	24621	AGLSEPSPPSAYQKACDPIYKPGPPNNPKVM	Mus musculus	S-nitrosylation (-SNO)	26338901
A2ASS6	Ttn	24890	NCHKNSWKIDQLQEGCSYYFRVTAENEYGIG	Mus musculus	S-nitrosylation (-SNO)	30268931
A2ASS6	Ttn	25310	GKASKNSECYVARDPCDPPGTPEAIIVKRNE	Mus musculus	S-nitrosylation (-SNO)	26338901
A2ASS6	Ttn	25703	AGVGEPSPATVYYKACDPVFKPGPPTNAHVV	Mus musculus	S-nitrosylation (-SNO)	26338901
A2ASS6	Ttn	26392	GKPSKVSECYVARDPCDPPGRPEAIVITRNS	Mus musculus	S-nitrosylation (-SNO)	26338901
A2ASS6	Ttn	26786	AGVGEPSEPSVFYRACDALYPPGPPSNPKVT	Mus musculus	S-nitrosylation (-SNO)	21278135; 26338901; 30268931
A2ASS6	Ttn	26868	TVTKLKENTEYNFRICAFNTEGVGEPATIPG	Mus musculus	S-nitrosylation (-SNO)	26338901
A2ASS6	Ttn	27474	GKCSKACEPVPARDPCDPPGQPEVTNITRKS	Mus musculus	S-nitrosylation (-SNO)	26338901
A2ASS6	Ttn	27689	PPAGPLEINGLTAEKCSLSWGRPQEDGGADI	Mus musculus	S-nitrosylation (-SNO)	26338901
A2ASS6	Ttn	2909	MKSIEVPETKAASFECEVSHFNVPSMWLKNG	Mus musculus	S-nitrosylation (-SNO)	26338901
A2ASS6	Ttn	29240	FFRVLAENEIGIGEPCETTEPVKAAEVPAPI	Mus musculus	S-nitrosylation (-SNO)	26338901
A2ASS6	Ttn	31124	AAGNSEPSEASNFISCREPSYTPGPPSAPRV	Mus musculus	S-nitrosylation (-SNO)	26338901
A2ASS6	Ttn	31330	KSATVLVKVYDTPGPCPSVSVKEVSRDSVTI	Mus musculus	S-nitrosylation (-SNO)	26338901
A2ASS6	Ttn	31714	NRFGIGSYLQSEVIECRSSISIPGPPETLQI	Mus musculus	S-nitrosylation (-SNO)	26338901
A2ASS6	Ttn	31899	THLPQGAEYRFRVLACNAGGPGEPAEVPGTV	Mus musculus	S-nitrosylation (-SNO)	21278135
A2ASS6	Ttn	32245	SISKDSVTLQWEKPECDGGKEILGYWVEYRQ	Mus musculus	S-nitrosylation (-SNO)	26338901
A2ASS6	Ttn	32891	FSNGVERKDAGFYVVCAKNRFGIDQKTVELD	Mus musculus	S-nitrosylation (-SNO)	30268931
A2ASS6	Ttn	33667	GYYRVTATNTAGSTSCQAHLQVERLRYVKQE	Mus musculus	S-nitrosylation (-SNO)	21278135; 26338901; 29180682
A2ASS6	Ttn	34176	HAPRITLRMRSHRVPCGQNTRFILNVQSKPT	Mus musculus	S-nitrosylation (-SNO)	21278135; 29180682
A2ASS6	Ttn	34526	QSLKAEASKDIAKLTCAVESSALCAKEVAWY	Mus musculus	S-nitrosylation (-SNO)	30268931
A2ASS6	Ttn	34534	KDIAKLTCAVESSALCAKEVAWYKDGKKLKE	Mus musculus	S-nitrosylation (-SNO)	30268931
A2ASS6	Ttn	34575	DGTYELKIHNLSESDCGEYVCEVSGEGGTSK	Mus musculus	S-nitrosylation (-SNO)	26338901
A2ASS6	Ttn	34580	LKIHNLSESDCGEYVCEVSGEGGTSKTSFQF	Mus musculus	S-nitrosylation (-SNO)	26338901
A2ASS6	Ttn	34898	LTIKQASHREEGILSCIGKTSQGVVKCQFDL	Mus musculus	S-nitrosylation (-SNO)	26338901
A2ASS6	Ttn	4321	LVIEAVKTEDEGEYVCEASNDSGKAKTSAKL	Mus musculus	S-nitrosylation (-SNO)	26338901
A2ASS6	Ttn	5073	LEISRVDMNDAGNFTCRATNSVGSKDSSGAL	Mus musculus	S-sulfenylation (-SOH)	26165157
A2ATU0	Dhtkd1	393	GRSSLYSSDIGKLVGCAIIHVNGDSPEEVVR	Mus musculus	S-nitrosylation (-SNO)	22782549; 23281369; 26165157; 29180682
A2AU83	Gm14124	366	GEKPYECKQCGKAFACSTVLRRHKRAHTGEK	Mus musculus	S-nitrosylation (-SNO)	21278135
A2AVZ9	Slc43a3	251	NKAAEHETKELRSKECLPPKEENSGPEQQQQ	Mus musculus	S-nitrosylation (-SNO)	21278135; 22782549; 29180682
A2BIM8	Mup18	157	EPDLSSDIKERFAQLCEEHGILRENIIDLSN	Mus musculus	S-nitrosylation (-SNO)	26165157
A2BIM8	Mup18	16	MKMLLLLLCLGLTLVCVHAEEASSTGRNFNV	Mus musculus	S-nitrosylation (-SNO)	26165157
A2BIM8	Mup18	83	ENSLVLKFHTVRDEECSELSMVADKTEKAGE	Mus musculus	S-nitrosylation (-SNO)	26165157
A2BIN1	Mup10	15	*MKMMLLLCLGLTLVCVHAEEASSTGRNFNV	Mus musculus	S-nitrosylation (-SNO)	26165157
A2BIN1	Mup10	156	EPDLSSDIKERFAQLCEEHGILRENIIDLSN	Mus musculus	S-nitrosylation (-SNO)	26165157
A2BIN1	Mup10	82	EKSLVLKFHTVRDEECSELSMVADKTEKAGE	Mus musculus	S-nitrosylation (-SNO)	26165157
A2CEK7	Mup14	15	*MKMLLLLCLGLTLVCVHAEEASSTGRNFNV	Mus musculus	S-nitrosylation (-SNO)	26165157
A2CEK7	Mup14	156	EPDLSSDIKERFAQLCEEHGILRENIIDLSN	Mus musculus	S-nitrosylation (-SNO)	26165157
A2CEK7	Mup14	82	ENSLVLKFHTVRDEECSELSMVADKTEKAGE	Mus musculus	S-nitrosylation (-SNO)	26165157
A2RRP1	NBAS	1255	DRISLIKECISQSPTCYKQSTKLLGLAELLR	Homo sapiens	S-nitrosylation (-SNO)	31097712
A2RRP1	NBAS	1453	WKKSLTYLRPLQGQKCGGAYQIGTTANEDLE	Homo sapiens	S-nitrosylation (-SNO)	31097712
A2RT62	Fbxl16	47	AASITKGTPAAKNRPCQPPPPPTLPPPSLAT	Mus musculus	S-nitrosylation (-SNO)	30268931
A2RTX5	TARS3	637	KIDIKIKDAIGRYHQCATIQLDFQLPIRFNL	Homo sapiens	S-nitrosylation (-SNO)	26338901
A2RVK7	RRP41L	93	ESKKAMVYSDVGRLNCNVSYTNFASPTLGQG	Arabidopsis thaliana	S-sulfenylation (-SOH)	31578252
A2RVM0	TIC32	204	KSSYSSMRAYGQSKLCNVLHANELTKQLKED	Arabidopsis thaliana	S-sulfenylation (-SOH)	31578252
A2SW69	ANXA2	223	TDVPKWISIMTERSVCHLQKVFERYKSYSPY	Ovis aries	S-nitrosylation (-SNO)	30268931
A2SW69	ANXA2	335	QQDTKGDYQKALLYLCGGDD***********	Ovis aries	S-nitrosylation (-SNO)	30268931
A2SW69	ANXA2	9	*******MSTVHEILCKLSLEGDHSTPPSAY	Ovis aries	S-nitrosylation (-SNO)	30268931
A2VDJ0	TMEM131L	242	SLLQVQLECSLHNKVCQQLKGCYLESDDVLR	Homo sapiens	S-nitrosylation (-SNO)	31097712
A2VDL8	SEC23A	74	VLCSRTTCRAVLNPLCQVDYRAKLWACNFCY	Bos taurus	S-nitrosylation (-SNO)	27075618
A2VE46	CLIC2	30	ELFVKAGSDGESIGNCPFSQRLFMILWLKGV	Bos taurus	S-nitrosylation (-SNO)	27075618
A2XWA9	BGIOSGA014575	122	RGIPAYIVIPRNAPACKVDNVKRYGGHIIWS	Oryza sativa subsp. indica	S-nitrosylation (-SNO)	UniProt
A3KMH1	VWA8	162	QRREIRAGTAFYIDQCAVRAATEGRTLILEG	Homo sapiens	S-nitrosylation (-SNO)	31097712
A3KMH1	VWA8	724	INTDDNLEPELKDYKCEVTSGTLRIGAVSAP	Homo sapiens	S-nitrosylation (-SNO)	31097712
A3KMH1	VWA8	858	ILVVDEADKAPTNVTCILKTLVENGEMILAD	Homo sapiens	S-sulfenylation (-SOH)	30312022
A3KMP2	Ttc38	124	VSAVEMFAKGNFPRACDLWEQILRDHPTDML	Mus musculus	S-nitrosylation (-SNO)	21278135; 22782549; 29180682
A3KMP2	Ttc38	24	WKNAGLPLSTTSNEACKLFDATLTQYVKWTN	Mus musculus	S-nitrosylation (-SNO)	21278135; 22782549; 29180682
A3KMP2	Ttc38	363	LLTTLQEASKSPGENCQHQLAKDVGLPLCQA	Mus musculus	S-nitrosylation (-SNO)	21278135; 22782549; 29180682
A3KMP2	Ttc38	425	QRDVFNQLLIHAAMTCTSSVHKNVARSLLME	Mus musculus	S-nitrosylation (-SNO)	21278135; 22782549; 26165157; 29180682
A4D0Y5	C7orf77	54	SWLFKFYQARSQVLLCGEVKNPYLLTSNKTT	Homo sapiens	S-nitrosylation (-SNO)	26411868
A4D1P6	WDR91	351	HGKERKELFSTTTSQCAEKKPEASGPEAEPC	Homo sapiens	S-nitrosylation (-SNO)	31097712
A4D1S5	RAB19	146	KCDLWEKRHVLFEDACTLAEKYGLLAVLETS	Homo sapiens	S-nitrosylation (-SNO)	19483679; 31097712
A4D1S5	RAB19	146	KCDLWEKRHVLFEDACTLAEKYGLLAVLETS	Homo sapiens	S-sulfhydration (-SSH)	31411056
A4D1S5	RAB19	146	KCDLWEKRHVLFEDACTLAEKYGLLAVLETS	Homo sapiens	S-sulfinylation (-SO2H)	30177848
A4FV20	RHOJ	24	SSCGCGGHEEKKMLKCVVVGDGAVGKTCLLM	Bos taurus	S-nitrosylation (-SNO)	27075618
A4L9P7	Pds5a	1092	VCDVALCVINSKSALCNADSPKDPVLPMKFF	Rattus norvegicus	S-nitrosylation (-SNO)	29970601
A4L9P7	Pds5a	531	RELLDLHKQPTSEANCSAMFGKLMTIAKNLP	Rattus norvegicus	S-nitrosylation (-SNO)	29970601
A4Q9E8	Ttll6	441	QAMRLQKTEEYEKKNCGGFRLIYPGLNLEKY	Mus musculus	S-sulfenylation (-SOH)	26165157
A4Q9F1	Ttll8	621	EDTIKVVVDRKLDRNCDIGNFELLWRQPAVE	Mus musculus	S-sulfenylation (-SOH)	26165157
A5A3E0	POTEF	354	QTAREYAVSSHHHVICQLLSDYKEKQMLKIS	Homo sapiens	S-nitrosylation (-SNO)	26780921
A5A3E0	POTEF	717	DDDTAVLVIDNGSGMCKAGFAGDDAPRAVFP	Homo sapiens	S-nitrosylation (-SNO)	26780921
A5A3E0	POTEF	717	DDDTAVLVIDNGSGMCKAGFAGDDAPRAVFP	Homo sapiens	S-sulfhydration (-SSH)	31411056
A5A3E0	POTEF	917	TMAEREIVRDIKEKLCYVALDFEQEMATVAS	Homo sapiens	S-nitrosylation (-SNO)	26411868
A5A3E0	POTEF	917	TMAEREIVRDIKEKLCYVALDFEQEMATVAS	Homo sapiens	S-sulfhydration (-SSH)	31668058
A5A3E0	POTEF	957	LPDGQVITIGNERFRCPEALFQPCFLGMESC	Homo sapiens	S-nitrosylation (-SNO)	26338901
A5A3E0	POTEF	965	IGNERFRCPEALFQPCFLGMESCGIHETTFN	Homo sapiens	S-nitrosylation (-SNO)	26338901
A5A3E0	POTEF	965	IGNERFRCPEALFQPCFLGMESCGIHETTFN	Homo sapiens	S-sulfinylation (-SO2H)	30177848
A5D7D1	ACTN4	351	RDYRRVHKPPKVQEKCQLEINFNTLQTKLRL	Bos taurus	S-nitrosylation (-SNO)	27075618
A5D7D1	ACTN4	499	DYYDSHNVNTRCQKICDQWDALGSLTHSRRE	Bos taurus	S-nitrosylation (-SNO)	30268931
A5D7D1	ACTN4	500	YYDSHNVNTRCQKICDQWDALGSLTHSRREA	Bos taurus	S-nitrosylation (-SNO)	27075618
A5D7D1	ACTN4	60	DPAWEKQQRKTFTAWCNSHLRKAGTQIENID	Bos taurus	S-nitrosylation (-SNO)	30268931
A5D7D1	ACTN4	61	PAWEKQQRKTFTAWCNSHLRKAGTQIENIDE	Bos taurus	S-nitrosylation (-SNO)	27075618
A5D7D1	ACTN4	879	AEELRRELPPDQAEYCIARMAPYQGPDAVPG	Bos taurus	S-nitrosylation (-SNO)	27075618; 30268931
A5PJG7	HCCS	73	NSVPAHQERAYEYVQCPITGAKAANKENLDP	Bos taurus	S-nitrosylation (-SNO)	27075618
A5PK69	RAC3	158	LAMAREIGSVKYLECSALTQRGLKTVFDEAI	Bos taurus	S-nitrosylation (-SNO)	27075618
A5PK69	RAC3	6	**********MQAIKCVVVGDGAVGKTCLLI	Bos taurus	S-nitrosylation (-SNO)	27075618
A5PLN9	TRAPPC13	233	MYNVTELNSVSQAGECVSTFGSRAYLQPMDT	Homo sapiens	S-nitrosylation (-SNO)	31097712
A5PLN9	TRAPPC13	407	TFLKRTYEYDDIAQVCVVSSAIKVES*****	Homo sapiens	S-nitrosylation (-SNO)	31097712
A5YKK6	CNOT1	1287	EHDLKLNLKFEIEVLCKNLALDINELKPGNL	Homo sapiens	S-nitrosylation (-SNO)	31097712
A5YKK6	CNOT1	1457	HHMMRNLTAGMAMITCREPLLMSISTNLKNS	Homo sapiens	S-nitrosylation (-SNO)	31097712
A5YKK6	CNOT1	1541	EFELRKHARQEGRRYCDPVVLTYQAERMPEQ	Homo sapiens	S-nitrosylation (-SNO)	26338901; 31097712
A5YKK6	CNOT1	1541	EFELRKHARQEGRRYCDPVVLTYQAERMPEQ	Homo sapiens	S-sulfenylation (-SOH)	30312022
A5YKK6	CNOT1	1706	VLKALQDGRAYGSPWCNKQITRCLIECRDEY	Homo sapiens	S-nitrosylation (-SNO)	26338901; 31097712
A5YKK6	CNOT1	1713	GRAYGSPWCNKQITRCLIECRDEYKYNVEAV	Homo sapiens	S-nitrosylation (-SNO)	31097712
A5YKK6	CNOT1	1932	QQHNPAANPTMIRAKCYHNLDAFVRLIALLV	Homo sapiens	S-nitrosylation (-SNO)	31097712
A5YKK6	CNOT1	624	GEPFIQACMTFLKRRCPSILGGLAPEKDQPK	Homo sapiens	S-nitrosylation (-SNO)	26338901
A5YKK6	CNOT1	890	RFKDSTIKREREVFNCMLRNLFEEYRFFPQY	Homo sapiens	S-nitrosylation (-SNO)	31097712
A5YM69	ARHGEF35	186	ETSSDNSGQTRYYSPCEEHPAETNQNEGAES	Homo sapiens	S-nitrosylation (-SNO)	31097712
A6H603	Nwd1	20	REALQCTAYPEVQSFCQRHGLAFEVVDLRWG	Mus musculus	S-nitrosylation (-SNO)	21278135
A6H611	Mipep	446	IYCDFFQRANKPQQDCHFTIRGGRLKEDGSY	Mus musculus	S-nitrosylation (-SNO)	21278135; 22782549; 29180682
A6H6J2	Cyp2b13	436	KKSEAFLPFSTGKRICLGESIARNELFLFFT	Mus musculus	S-nitrosylation (-SNO)	26165157
A6H8Y1	BDP1	1516	KDTLGHRNEEAVILPCTQTERNLSPSNSCEP	Homo sapiens	S-nitrosylation (-SNO)	31097712
A6NC57	ANKRD62	482	KSQSEHQNLQGKKKLCNLRFILQQQEEERIK	Homo sapiens	S-sulfenylation (-SOH)	30312022
A6NDG6	PGP	193	YMKLTKALRYLQQPGCLLVGTNMDNRLPLEN	Homo sapiens	S-nitrosylation (-SNO)	26338901; 31097712
A6NDG6	PGP	217	NRLPLENGRFIAGTGCLVRAVEMAAQRQADI	Homo sapiens	S-nitrosylation (-SNO)	31097712
A6NDG6	PGP	217	NRLPLENGRFIAGTGCLVRAVEMAAQRQADI	Homo sapiens	S-sulfenylation (-SOH)	30312022
A6NDG6	PGP	217	NRLPLENGRFIAGTGCLVRAVEMAAQRQADI	Homo sapiens	S-sulfhydration (-SSH)	31411056
A6NDG6	PGP	243	RQADIIGKPSRFIFDCVSQEYGINPERTVMV	Homo sapiens	S-nitrosylation (-SNO)	31097712
A6NDG6	PGP	272	MVGDRLDTDILLGATCGLKTILTLTGVSTLG	Homo sapiens	S-nitrosylation (-SNO)	26338901; 31097712
A6NDG6	PGP	297	GVSTLGDVKNNQESDCVSKKKMVPDFYVDSI	Homo sapiens	S-nitrosylation (-SNO)	31097712
A6NDG6	PGP	35	RAQALLADVDTLLFDCDGVLWRGETAVPGAP	Homo sapiens	S-nitrosylation (-SNO)	26338901
A6NDU8	C5orf51	120	EPEILVKENNMHPKHCNLLGDELLECLSWRR	Homo sapiens	S-nitrosylation (-SNO)	31097712
A6NDU8	C5orf51	179	LLDGISYLLQMLNYRCPIQLNEGVSFQDLDT	Homo sapiens	S-nitrosylation (-SNO)	31097712
A6NDU8	C5orf51	244	QPENHEVDTSVSGAGCTTYKEPLDFREVGEK	Homo sapiens	S-nitrosylation (-SNO)	31097712
A6NDU8	C5orf51	51	FLIRASAALEKLKLLCGEEKECSNPSNLLEL	Homo sapiens	S-nitrosylation (-SNO)	31097712
A6NDU8	C5orf51	57	AALEKLKLLCGEEKECSNPSNLLELYTQAIL	Homo sapiens	S-nitrosylation (-SNO)	31097712
A6NDY0	PABPN1L	180	AHFSRCGEVHRVTILCDKFSGHPKGYAYIEF	Homo sapiens	S-nitrosylation (-SNO)	31801946
A6NEC2	NPEPPSL1	339	VTYRETALLIDPKNSCSSSRQWVALVVGHEL	Homo sapiens	S-sulfhydration (-SSH)	31411056
A6NHG4	DDTL	24	NLPANRVPAGLEKRLCAAAASILGKPADRVN	Homo sapiens	S-nitrosylation (-SNO)	19483679; 22782549; 23409062; 26338901
A6NHG4	DDTL	24	NLPANRVPAGLEKRLCAAAASILGKPADRVN	Homo sapiens	S-sulfhydration (-SSH)	31411056
A6NHL2	TUBAL3	322	NQLVKCDPRLGKYMACCLLYRGDVVPKEVNA	Homo sapiens	S-nitrosylation (-SNO)	26338901
A6NHL2	TUBAL3	323	QLVKCDPRLGKYMACCLLYRGDVVPKEVNAA	Homo sapiens	S-nitrosylation (-SNO)	26338901
A6NHL2	TUBAL3	323	QLVKCDPRLGKYMACCLLYRGDVVPKEVNAA	Homo sapiens	S-sulfhydration (-SSH)	31668058
A6NHQ4	EPOP	5	***********METLCPAPRLAVPASPRGSP	Homo sapiens	S-sulfhydration (-SSH)	31668058
A6NHR9	SMCHD1	1018	IKKDQTLKARIEIPSCKDVAPVEKTIKLLPS	Homo sapiens	S-nitrosylation (-SNO)	31097712
A6NHR9	SMCHD1	1235	RGIKFIPGPPGNKDLCFTWREFSDFIRVQLI	Homo sapiens	S-nitrosylation (-SNO)	31097712
A6NHR9	SMCHD1	1433	STSGNRPPANAETFSCNKIKDNDKEDGCFYF	Homo sapiens	S-nitrosylation (-SNO)	31097712
A6NHR9	SMCHD1	1445	TFSCNKIKDNDKEDGCFYFRDKVIPNKVGTY	Homo sapiens	S-nitrosylation (-SNO)	26338901
A6NHR9	SMCHD1	1656	KSLFEASQQLLNEMKCQVEEARLKEAQLRNE	Homo sapiens	S-nitrosylation (-SNO)	26411868
A6NHR9	SMCHD1	1656	KSLFEASQQLLNEMKCQVEEARLKEAQLRNE	Homo sapiens	S-sulfenylation (-SOH)	25175731
A6NHR9	SMCHD1	1899	DKLRGMVFGAPVPKQCLILGEQIDLLQQYRS	Homo sapiens	S-nitrosylation (-SNO)	26338901
A6NHR9	SMCHD1	444	YHPFLYDRETYPDDPCFPSKLKDEDDEDDCF	Homo sapiens	S-nitrosylation (-SNO)	31097712
A6NHR9	SMCHD1	458	PCFPSKLKDEDDEDDCFILEKAARGKRPIFE	Homo sapiens	S-nitrosylation (-SNO)	31097712
A6NHR9	SMCHD1	492	NGRLIPYTSVEDFDWCTPPKKRGLAPIECYN	Homo sapiens	S-nitrosylation (-SNO)	31097712
A6NHR9	SMCHD1	505	DWCTPPKKRGLAPIECYNRISGALFTNDKFQ	Homo sapiens	S-nitrosylation (-SNO)	31097712
A6NHR9	SMCHD1	61	QVGERSDYAGFRACVCQTLGISPEEKFVITT	Homo sapiens	S-nitrosylation (-SNO)	31097712
A6NHR9	SMCHD1	84	EEKFVITTTSRKEITCDNFDETVKDGVTLYL	Homo sapiens	S-nitrosylation (-SNO)	26411868
A6NHR9	SMCHD1	84	EEKFVITTTSRKEITCDNFDETVKDGVTLYL	Homo sapiens	S-sulfenylation (-SOH)	25175731
A6NHR9	SMCHD1	897	NCVIRGVTAKGPVNSCQGKNYNLKVTLPGLK	Homo sapiens	S-nitrosylation (-SNO)	31097712
A6NHR9	SMCHD1	897	NCVIRGVTAKGPVNSCQGKNYNLKVTLPGLK	Homo sapiens	S-sulfhydration (-SSH)	31411056
A6NHR9	SMCHD1	985	CKFSGAPNLPVYVVDCSSSGTSILTGSAIQV	Homo sapiens	S-nitrosylation (-SNO)	31097712
A6NIH7	UNC119B	85	PEHVLRLSRVTENYLCKPEDNIYSIDFTRFK	Homo sapiens	S-nitrosylation (-SNO)	31097712
A6NIZ1	-	51	IEDSYREQVEVDAQQCMLEILDTAGTEQFTA	Homo sapiens	S-nitrosylation (-SNO)	31097712
A6NKF1	SAC3D1	84	REREHRLHRLEVVPGCRQDPPRADPQRAVKE	Homo sapiens	S-nitrosylation (-SNO)	31097712
A6NKH3	RPL37AP8	40	KMVKEIEISQHTKYTCSFCGKTKMKRRAVKI	Homo sapiens	S-nitrosylation (-SNO)	26338901
A6NKH3	RPL37AP8	40	KMVKEIEISQHTKYTCSFCGKTKMKRRAVKI	Homo sapiens	S-sulfhydration (-SSH)	31411056
A6NKH3	RPL37AP8	43	KEIEISQHTKYTCSFCGKTKMKRRAVKIRHC	Homo sapiens	S-nitrosylation (-SNO)	26338901
A6NKH3	RPL37AP8	43	KEIEISQHTKYTCSFCGKTKMKRRAVKIRHC	Homo sapiens	S-sulfhydration (-SSH)	31411056
A6NKT7	RGPD3	1432	LQNMKGTERVWVWTACDFADGERKVEHLAVR	Homo sapiens	S-nitrosylation (-SNO)	23409062
A6NKT7	RGPD3	206	AERNIALRSSLEWNSCVVQTLKEYLESLQCL	Homo sapiens	S-nitrosylation (-SNO)	26338901
A6NKT7	RGPD3	220	SCVVQTLKEYLESLQCLESDKSDWRATNTDL	Homo sapiens	S-nitrosylation (-SNO)	26338901; 26411868
A6NKT7	RGPD3	220	SCVVQTLKEYLESLQCLESDKSDWRATNTDL	Homo sapiens	S-sulfenylation (-SOH)	25175731
A6NKT7	RGPD3	349	LIKGEAGQNLLEMMACDRLSQSGHMLLNLSR	Homo sapiens	S-nitrosylation (-SNO)	26338901
A6NKT7	RGPD3	537	KQLCTERQKSWWDAVCTLIHRKAVPGNSAKL	Homo sapiens	S-nitrosylation (-SNO)	23409062
A6NM11	LRRC37A2	1039	MACCLCQFKNSIEAVCKTVKLHCNSACLTNT	Homo sapiens	S-nitrosylation (-SNO)	23409062
A6NM11	LRRC37A2	1050	IEAVCKTVKLHCNSACLTNTTHCPEEASVGN	Homo sapiens	S-nitrosylation (-SNO)	23409062
A6NM11	LRRC37A2	922	DSFEGLLSLQYLDLSCNKIQSIERHTFEPLP	Homo sapiens	S-sulfenylation (-SOH)	30312022
A6NM11	LRRC37A2	946	HTFEPLPFLKFINLSCNVITELSFGTFQAWH	Homo sapiens	S-nitrosylation (-SNO)	23409062
A6NMS7	LRRC37A	1039	MACCLCQFKNSIEAVCKTVKLHCNSACLTNT	Homo sapiens	S-nitrosylation (-SNO)	23409062
A6NMS7	LRRC37A	1050	IEAVCKTVKLHCNSACLTNTTHCPEEASVGN	Homo sapiens	S-nitrosylation (-SNO)	23409062
A6NMS7	LRRC37A	922	DSFEGLLSLQYLDLSCNKIQSIERHTFEPLP	Homo sapiens	S-sulfenylation (-SOH)	30312022
A6NMS7	LRRC37A	946	HTFEPLPFLKFINLSCNVITELSFGTFQAWH	Homo sapiens	S-nitrosylation (-SNO)	23409062
A6NMY6	ANXA2P2	133	MKGLGTDEDSLIEIICSRTNQELQEINRVYK	Homo sapiens	S-nitrosylation (-SNO)	16648260; 20687582; 22782549; 23409062; 26338901
A6NMY6	ANXA2P2	133	MKGLGTDEDSLIEIICSRTNQELQEINRVYK	Homo sapiens	S-sulfhydration (-SSH)	31411056
A6NMY6	ANXA2P2	335	QQDTKGDYQKALLYLCGGDD***********	Homo sapiens	S-nitrosylation (-SNO)	26338901
A6NMY6	ANXA2P2	9	*******MSTVHEILCKLSLEGDHSTPPSAY	Homo sapiens	S-nitrosylation (-SNO)	28081246
A6NMY6	ANXA2P2	9	*******MSTVHEILCKLSLEGDHSTPPSAY	Homo sapiens	S-sulfhydration (-SSH)	31668058
A6NNS2	DHRS7C	205	TTYAASKHAALGFFDCLRAEVEEYDVVISTV	Homo sapiens	S-nitrosylation (-SNO)	26780921
A6NNZ2	TUBB8B	239	DLNHLVSATMSGVTTCLRFPGQLNADLRKLA	Homo sapiens	S-nitrosylation (-SNO)	22782549; 23409062
A6NNZ2	TUBB8B	303	ELTQQMFDAKNMMAACDPRHGCYLTVAAIFR	Homo sapiens	S-nitrosylation (-SNO)	26338901; 28081246
A6NNZ2	TUBB8B	303	ELTQQMFDAKNMMAACDPRHGCYLTVAAIFR	Homo sapiens	S-sulfenylation (-SOH)	25175731
A6NNZ2	TUBB8B	303	ELTQQMFDAKNMMAACDPRHGCYLTVAAIFR	Homo sapiens	S-sulfhydration (-SSH)	31668058
A6NNZ2	TUBB8B	303	ELTQQMFDAKNMMAACDPRHGCYLTVAAIFR	Homo sapiens	S-sulfinylation (-SO2H)	30177848
A6NNZ2	TUBB8B	354	SYFADWFPDNVKTAVCDIPPRGLKMSATFIG	Homo sapiens	S-nitrosylation (-SNO)	16648260; 22126794; 26338901; 28081246; 31801946
A6NNZ2	TUBB8B	354	SYFADWFPDNVKTAVCDIPPRGLKMSATFIG	Homo sapiens	S-sulfenylation (-SOH)	25175731
A6NNZ2	TUBB8B	354	SYFADWFPDNVKTAVCDIPPRGLKMSATFIG	Homo sapiens	S-sulfhydration (-SSH)	31411056; 31668058
A6ZI46	Aldoart1	128	FFRQLLLTADDRVNPCIGGVILFHETLYEKA	Mus musculus	S-nitrosylation (-SNO)	26152695; 29180682
A6ZI46	Aldoart1	190	NGETTTQGLDGLSERCAQYKKDGADFAKWRC	Mus musculus	S-nitrosylation (-SNO)	21278135; 22782549; 29180682
A6ZI46	Aldoart1	233	AIMENANVLARYASICQQNGIVPIVEPEILP	Mus musculus	S-nitrosylation (-SNO)	22782549; 29180682
A6ZI46	Aldoart1	257	VEPEILPDGDHDLSCCQYVTEKVLAAVYKAL	Mus musculus	S-nitrosylation (-SNO)	21278135; 23281369; 26152695; 29338241
A6ZI46	Aldoart1	295	EGTLLKPNMVTPGHACTQKFSNEEIAMATVT	Mus musculus	S-nitrosylation (-SNO)	21278135; 22782549; 23281369; 29180682
A6ZI46	Aldoart1	345	QSEEEASINLNAINKCPLLKPWALTFSYGRA	Mus musculus	S-nitrosylation (-SNO)	20925432; 21278135; 22782549; 22865876; 23277143; 23281369; 26338901; 29180682
A6ZI46	Aldoart1	394	AQEEYIKRALANSLACQGKYTPSGKTGATAS	Mus musculus	S-nitrosylation (-SNO)	20925432; 21278135; 22865876; 23277143; 23281369; 24895380; 24926564; 26152695; 26338901; 27152368; 29338241
A6ZI47	Aldoart2	178	AIMENANVLAHYASICQQNGIVPIVEPEILP	Mus musculus	S-nitrosylation (-SNO)	21278135; 26338901; 29338241
A6ZI47	Aldoart2	202	VEPEILPDGDHDLKHCQYVTEKVLAAVYKAL	Mus musculus	S-nitrosylation (-SNO)	21278135; 23281369; 26152695; 29338241
A6ZI47	Aldoart2	290	QSEEEASINLNAINKCPLLKPWALTFSYGRA	Mus musculus	S-nitrosylation (-SNO)	20925432; 21278135; 22782549; 22865876; 23277143; 23281369; 26338901; 29180682
A6ZI47	Aldoart2	73	FYRQLLLTADDRVNPCIGGVILFHETLYQKA	Mus musculus	S-nitrosylation (-SNO)	20925432; 21278135; 22782549; 23277143; 23281369; 26152695; 26338901; 29180682
A7E2V4	ZSWIM8	1441	QTAGGSSTAREGATSCSASGIRAGGEAGRGM	Homo sapiens	S-nitrosylation (-SNO)	26338901
A7E2Y1	MYH7B	744	TPGVMDAFLVLHQLRCNGVLEGIRICRQGFP	Homo sapiens	S-nitrosylation (-SNO)	27075618
A7E2Y1	MYH7B	744	TPGVMDAFLVLHQLRCNGVLEGIRICRQGFP	Homo sapiens	S-sulfhydration (-SSH)	31411056
A7E3Q8	PLS3	463	PPYPKLGANMKKLENCNYAVELGKHPAKFSL	Bos taurus	S-nitrosylation (-SNO)	27075618; 30268931
A7MB62	ACTR2	11	*****MDSQGRKVVVCDNGTGFVKCGYAGSN	Bos taurus	S-nitrosylation (-SNO)	27075618
A7MB62	ACTR2	222	SADFETVRMIKEKLCYVGYNIEQEQKLALET	Bos taurus	S-nitrosylation (-SNO)	27075618
A7MBG0	ADSS2	182	GPVYSSKAARSGLRMCDLVSDFGGFSERFKV	Bos taurus	S-nitrosylation (-SNO)	27075618
A7YW98	RARS1	8	********MDALVAHCSARLLQQEKEIKFLT	Bos taurus	S-nitrosylation (-SNO)	27075618
A8C756	Thada	1910	RIQEERTLAVLRLLACLEGKEGLRAEDCPRE	Mus musculus	S-nitrosylation (-SNO)	21278135; 22782549; 29180682; 29338241
A8DUK4	Hbb-bs	94	LDSLKGTFASLSELHCDKLHVDPENFRLLGN	Mus musculus	S-nitrosylation (-SNO)	21278135; 22782549; 23277143; 23281369; 26165157; 26338901; 29180682
A8IHN8	Ag2	227	RSTQSLSLQREPLGSCKLRNSLDSSDSDSAL	Rattus norvegicus	S-nitrosylation (-SNO)	24152285
A8K7I4	CLCA1	187	DEKFYLSNGRIQAVRCSAGITGTNVVKKCQG	Homo sapiens	S-nitrosylation (-SNO)	22782549
A8K7I4	CLCA1	308	PNPTFSLLQIGQRIVCLVLDKSGSMATGNRL	Homo sapiens	S-nitrosylation (-SNO)	22782549
A8MRX0	FMOGS-OX5	283	VFQNGKVVQADTIVHCTGYKYHFPFLNTNGY	Arabidopsis thaliana	S-sulfenylation (-SOH)	31578252
A8MS41	CCR4-4	117	QVYVKSALLPHSPPACLKWKARSHAILSVLK	Arabidopsis thaliana	S-sulfenylation (-SOH)	31578252
A8MS68	LPD1	124	GLKTAIIEGDVVGGTCVNRGCVPSKALLAVS	Arabidopsis thaliana	S-nitrosylation (-SNO)	25699590
A8MS85	SPT6	476	EGQYKRPKRKSQYSICSKAGLWEVANKFGYS	Arabidopsis thaliana	S-sulfenylation (-SOH)	31578252
A8MS85	SPT6	547	AVLKGARHMAAVEISCEPSVKKYVRGIYMEN	Arabidopsis thaliana	S-sulfenylation (-SOH)	31578252
A8MS85	SPT6	632	TFKLPENYMNRLISDCNEHYLSVGVSKYAQL	Arabidopsis thaliana	S-sulfenylation (-SOH)	31578252
A8MSE2	TAIR:locus:4010713809	90	VTKNCCIILLNLPEDCFGRLFAMKWIYRTVL	Arabidopsis thaliana	S-nitrosylation (-SNO)	25699590
A8MUU1	FABP5P3	53	KFEENTADGRRTQTVCNFTDGALVQHQEWDG	Homo sapiens	S-nitrosylation (-SNO)	26338901
A8MUU1	FABP5P3	53	KFEENTADGRRTQTVCNFTDGALVQHQEWDG	Homo sapiens	S-sulfhydration (-SSH)	31411056
A8MW92	PHF20L1	221	RKWFKVPSKKEETSTCIATPDVEKKEDLPTS	Homo sapiens	S-nitrosylation (-SNO)	31097712
A8MWL6	-	68	KSKQMYCVFNHNEDACRYGSAIGVLAFLASA	Homo sapiens	S-sulfenylation (-SOH)	30312022
A8MYJ7	TTC34	33	EAAETGGPTTQEGVACGVHQLATLLMELDSE	Homo sapiens	S-sulfhydration (-SSH)	31668058
A9R9W0	Mup15	15	*MKMLLLLCLGLTLVCVHAEEASSTGRNFNV	Mus musculus	S-nitrosylation (-SNO)	26165157
A9R9W0	Mup15	82	ENSLVLKFHTVRDEECSELSMVADKTEKAGE	Mus musculus	S-nitrosylation (-SNO)	26165157
A9UMV9	Ndufa7	55	KLPVGPSHKLSNNYYCTRDGRREVVPPSIIM	Rattus norvegicus	S-nitrosylation (-SNO)	24152285
A9YTQ3	AHRR	697	PKSALATLVPPQASGCTFLP***********	Homo sapiens	S-nitrosylation (-SNO)	31097712
B0BMT9	Sqor	379	MKNQTPTKKYDGYTSCPLVTGYNRVILAEFD	Rattus norvegicus	S-nitrosylation (-SNO)	24152285
B0BMY7	Twf2	141	KDDLSLAGYQKHLSSCAAPAPLTSAERELQQ	Rattus norvegicus	S-nitrosylation (-SNO)	24152285
B0BNA7	Eif3i	76	DWDTKHVLTGSADNSCRLWDCETGKQLALLK	Rattus norvegicus	S-nitrosylation (-SNO)	24152285
B0BNE5	Esd	176	KNPGKYRSVSAFAPICNPVLCPWGKKAFNGY	Rattus norvegicus	S-nitrosylation (-SNO)	24152285
B0BNE5	Esd	181	YRSVSAFAPICNPVLCPWGKKAFNGYLGPDQ	Rattus norvegicus	S-nitrosylation (-SNO)	24152285
B0BNE5	Esd	206	YLGPDQSKWKAYDATCLVKSYSGPQIDILID	Rattus norvegicus	S-nitrosylation (-SNO)	24152285
B0BNF9	Hao1	7	*********MLPRLVCISDYEQHARTVLQKS	Rattus norvegicus	S-nitrosylation (-SNO)	22363674
B0BNJ4	Ethe1	170	ALLIRGCGRTDFQQGCAKTLYHSVHEKIFTL	Rattus norvegicus	S-nitrosylation (-SNO)	24152285
B0BNL2	Pin1	115	SGEEDFESLASQFSDCSSAKARGDLGAFSRG	Rattus norvegicus	S-nitrosylation (-SNO)	16418269
B0K010	Txndc17	43	FAFFSGSKDTEGKSWCPDCVEAEPIIREGLK	Rattus norvegicus	S-nitrosylation (-SNO)	24152285
B0K025	Ostc	14	**METLYRVPFLVLECPNLKLKKPPWVHMPS	Rattus norvegicus	S-nitrosylation (-SNO)	24152285
B1AR13	Cisd3	119	TVALCTCKATQRPPYCDGTHKSEQVQKAEVG	Mus musculus	S-nitrosylation (-SNO)	21278135; 22782549; 26165157; 29180682
B1AR13	Cisd3	81	TYRWCVCGRSKNQPFCDGSHFFQRTGLSPLK	Mus musculus	S-nitrosylation (-SNO)	21278135; 22782549; 29180682
B1AR69	Myh13	1344	AKNALAHALQSSRHDCDLLREQYEEEQEGKA	Mus musculus	S-nitrosylation (-SNO)	21278135; 26338901; 29180682
B1AR69	Myh13	1415	RLQEAEENTEASNSKCASLEKTKQRLQGEVD	Mus musculus	S-nitrosylation (-SNO)	23277143
B1AR69	Myh13	699	TPGVMDHYLVMHQLRCNGVLEGIRICRKGFP	Mus musculus	S-nitrosylation (-SNO)	21278135; 22865876; 23277143; 26338901
B1AR69	Myh13	796	RDEKLVTLMTRTQAVCRGYLMRVEFKKMMER	Mus musculus	S-nitrosylation (-SNO)	23277143
B1AUN2	Eif2b3	334	YMEANRQVPKLLSVLCPEESMIHSSAQIVNK	Mus musculus	S-nitrosylation (-SNO)	20925432; 22782549
B1AY10	Nfx1	639	LACGSSDFIHTCEKLCHEGDCGPCSRTSVIS	Mus musculus	S-nitrosylation (-SNO)	26165157
B1H235	Banp	121	AGSPLGATQTCNKVRCVVPQTTVILNNDRQN	Rattus norvegicus	S-nitrosylation (-SNO)	29970601
B1H235	Banp	48	DDDEPALKRQRLEINCQDPSIKSFLYSINQT	Rattus norvegicus	S-nitrosylation (-SNO)	29970601
B1H282	Colgalt1	407	RDPYHGRPLTKGELGCFLSHYNIWKEVVDRG	Rattus norvegicus	S-nitrosylation (-SNO)	24152285
B1H2A2	Fsd1	87	ERASRTYELQNQLTACTRALESSEELLETAN	Rattus norvegicus	S-nitrosylation (-SNO)	29970601
B1H2A6	Fxr2	87	GDEVEVYSRANEQEPCGWWLARVRMMKGDFY	Rattus norvegicus	S-nitrosylation (-SNO)	24152285
B1Q3F1	LeGAD2	347	LIRLGYEGYKNVMENCQENARVLREGLEKTG	Solanum lycopersicum	S-nitrosylation (-SNO)	31277045
B1Q3F8	LeSSADH	517	GSKYGMDEYLEMKYVCLGSMS**********	Solanum lycopersicum	S-nitrosylation (-SNO)	31277045; 31350547
B1WBY1	Cul1	170	GIYEIYSLALVTWRDCLFRPLNKQVTNAVLK	Rattus norvegicus	S-nitrosylation (-SNO)	29970601
B1WBY1	Cul1	496	SDDAEASMISKLKQACGFEYTSKLQRMFQDI	Rattus norvegicus	S-nitrosylation (-SNO)	29970601
B1WBY1	Cul1	594	LTWLYQLSKGELVTNCFKNRYTLQASTFQMA	Rattus norvegicus	S-nitrosylation (-SNO)	29970601
B1WBZ6	RGD1565685	60	RGLLIAVPGLGPQATCRGGSRCSPRARQFQP	Rattus norvegicus	S-nitrosylation (-SNO)	24152285
B1WC02	Ctps1	216	VRELRGLGLSPDLVVCRCSNPLDTSVKEKIS	Rattus norvegicus	S-nitrosylation (-SNO)	24152285
B1WC34	Prkcsh	468	DDDKFSAMKYEQGTGCWQGPNRSTTVRLLCG	Rattus norvegicus	S-nitrosylation (-SNO)	24152285
B1WC40	Ncbp2	81	IKKIIMGLDKMKKTACGFCFVEYYSRADAEN	Rattus norvegicus	S-nitrosylation (-SNO)	24152285
B1WC40	Ncbp2	84	IIMGLDKMKKTACGFCFVEYYSRADAENAMR	Rattus norvegicus	S-nitrosylation (-SNO)	24152285
B1WC67	Slc25a24	328	RLAVAKTGQYSGIYGCAKKILKHEGFRAFYK	Rattus norvegicus	S-nitrosylation (-SNO)	24152285
B1WC84	Cnpy4	202	HFLCGRHVLPATETACLQETWTGKEKISDGQ	Rattus norvegicus	S-nitrosylation (-SNO)	24152285
B2GUV7	Eif5b	1088	KKQKQEEFKHIAVFPCKMKILPQYIFNSRDP	Rattus norvegicus	S-nitrosylation (-SNO)	24152285
B2GV01	Mta2	261	AKAMSTLVPQGGPVLCRDEMEEWSASEAMLF	Rattus norvegicus	S-nitrosylation (-SNO)	29970601
B2GV05	Rbm5	187	AMHYSNPRPKFEDWLCNKCCLNNFRKRLKCF	Rattus norvegicus	S-nitrosylation (-SNO)	29970601
B2GV05	Rbm5	766	LQAMGWREGSGLGRKCQGITAPIEAQVRLKG	Rattus norvegicus	S-nitrosylation (-SNO)	29970601
B2GV06	Oxct1	235	NVIFRKSARNFNLPMCKAAGTTVVEVEEIVD	Rattus norvegicus	S-sulfinylation (-SO2H)	25561502
B2GV06	Oxct1	456	MEHSAKGNAHKIMEKCTLPLTGKQCVNRIIT	Rattus norvegicus	S-sulfinylation (-SO2H)	25561502
B2GV41	Usp39	104	AKNGRVDSEDRRSRHCPYLDTINRSVLDFDF	Rattus norvegicus	S-nitrosylation (-SNO)	29970601
B2GV58	Lsm14a	375	NCYYDKTKSFFDNISCDDNRERRPTWAEERR	Rattus norvegicus	S-nitrosylation (-SNO)	24152285
B2RPK0	HMGB1P1	23	KPRGKMSSYAFFVQTCREEHKKKHSDASVNF	Homo sapiens	S-nitrosylation (-SNO)	26338901
B2RPK0	HMGB1P1	23	KPRGKMSSYAFFVQTCREEHKKKHSDASVNF	Homo sapiens	S-sulfhydration (-SSH)	31411056
B2RPU8	Zbed5	126	QSFGPCSLEIKQFLECAQNQSDVKLCEGFNE	Mus musculus	S-nitrosylation (-SNO)	29338241
B2RPU8	Zbed5	136	KQFLECAQNQSDVKLCEGFNEVLRQCRIANV	Mus musculus	S-nitrosylation (-SNO)	29338241
B2RQC6	Cad	179	IKTPRVFNAGGAPRICALDCGLKYNQIRCLC	Mus musculus	S-nitrosylation (-SNO)	29338241
B2RQC6	Cad	192	RICALDCGLKYNQIRCLCQLGAEVTVVPWDH	Mus musculus	S-nitrosylation (-SNO)	29338241
B2RQC6	Cad	2092	MVGDLKHGRTVHSLACLLTQYRVSLRYVAPP	Mus musculus	S-nitrosylation (-SNO)	20925432; 20925432; 22782549; 29180682
B2RQC6	Cad	280	KTYKMRYGNRGHNQPCLLVGTGRCFLTSQNH	Mus musculus	S-nitrosylation (-SNO)	20925432; 20925432; 22782549; 29180682; 29338241
B2RQC6	Cad	897	STELAVRKLRQELGICPAVKQIDTVAAEWPA	Mus musculus	S-nitrosylation (-SNO)	20925432; 20925432; 22782549; 29180682
B2RSH2	Gnai1	254	EMNRMHESMKLFDSICNNKWFTDTSIILFLN	Mus musculus	S-nitrosylation (-SNO)	29338241
B2RSH2	Gnai1	325	LNKRKDTKEIYTHFTCATDTKNVQFVFDAVT	Mus musculus	S-nitrosylation (-SNO)	20925432; 21278135; 22782549; 23281369; 26152695; 29180682; 29338241
B2RUS7	Abcc8	717	RIPRGQLTMIVGQVGCGKSSLLLATLGEMQR	Mus musculus	S-nitrosylation (-SNO)	29180682
B2RVL6	Zcchc24	166	RPKGEGLTPYQGKKRCFGEYKCPKCKRKWMS	Mus musculus	S-sulfenylation (-SOH)	26165157
B2RVL6	Zcchc24	175	YQGKKRCFGEYKCPKCKRKWMSGNSWANMGQ	Mus musculus	S-sulfenylation (-SOH)	26165157
B2RX88	Cspp1	1022	RIKMRRDAGADLDTICTDNAQGRRMPRDDTN	Mus musculus	S-sulfenylation (-SOH)	26165157
B2RXC1	Trappc11	162	PPGEDVIASERAAALCNVCELSGKSLFVLPH	Mus musculus	S-nitrosylation (-SNO)	29338241
B2RXH2	KDM4E	460	QGQGRGCSRGRGHGCCTRELGTEEPTVQPAS	Homo sapiens	S-nitrosylation (-SNO)	26780921
B2RXS4	Plxnb2	313	FSRDGRSTGGPGAGLCVFPLDKVREKIEANR	Mus musculus	S-nitrosylation (-SNO)	29338241
B2RY53	Gm6133	144	TYRAHGPINPYMSSPCHIEMILTEKEQIVPK	Mus musculus	S-nitrosylation (-SNO)	20925432; 23281369; 26165157
B2RY53	Gm6133	57	HKATKYLKDVTLKKQCVPFRRYHGGVGTCTQ	Mus musculus	S-nitrosylation (-SNO)	23281369; 26165157; 29338241
B2RYF6	Clptm1	454	DVRLDREHRVAGIFPCPTFRDKSTYIESSTK	Rattus norvegicus	S-nitrosylation (-SNO)	24152285
B2RYG6	Otub1	91	HKKYSYIRKTRPDGNCFYRAFGFSHLEALLD	Rattus norvegicus	S-nitrosylation (-SNO)	22782549
B2RYR4	RGD1566099	114	AHLQRGACCGSACRHCPYGQVNVKDPSKKKQ	Rattus norvegicus	S-nitrosylation (-SNO)	24152285
B2RYT7	Hdhd3	181	PKPDPRIFREALQLACVEPSAAAHVGDSYRC	Rattus norvegicus	S-nitrosylation (-SNO)	22363674
B2RYT7	Hdhd3	196	CVEPSAAAHVGDSYRCDYQGARAVGMHSFLV	Rattus norvegicus	S-nitrosylation (-SNO)	22363674
B2RYW3	Ndufb9	4	************MAFCAPPAYLTHRQKVLRL	Rattus norvegicus	S-sulfinylation (-SO2H)	25561502
B2RZ74	Snrnp70	39	PLEKLPHEKHHNQPYCGIAPYIREFEDPRDA	Rattus norvegicus	S-nitrosylation (-SNO)	24152285
B2RZ79	Iscu	95	DEKGKIVDARFKTFGCGSAIASSSLATEWVK	Rattus norvegicus	S-nitrosylation (-SNO)	24152285
B2RZ96	Ube2r2	191	AEKDGVKVPTTLAEYCIKTKVPSNDNSSDLL	Rattus norvegicus	S-nitrosylation (-SNO)	24152285
B3H5K3	TAIR:locus:2169058	1371	CSTKENKLVNDELIGCRIEVWWPMDKRFYEG	Arabidopsis thaliana	S-nitrosylation (-SNO)	25699590
B3H5K3	TAIR:locus:2169058	79	ILNHQDKDVKLLVASCVSEITRITAPEAPYS	Arabidopsis thaliana	S-sulfenylation (-SOH)	31578252
B3H797	TAIR:locus:2122269	161	SIDAKKEKHQEYENECREKYAVPEVKSKDVD	Arabidopsis thaliana	S-nitrosylation (-SNO)	25699590
B4F775	Gopc	254	LYLDELEGGGNSGASCKDSSGEMKVLQGYNK	Rattus norvegicus	S-nitrosylation (-SNO)	24152285
B4F795	Slc44a2	426	ETFPLNESRQCPNGRCQFAFYGGESTYHRAL	Rattus norvegicus	S-nitrosylation (-SNO)	24152285
B4F7C2	Tubb4a	12	****MREIVHLQAGQCGNQIGAKFWEVISDE	Rattus norvegicus	S-nitrosylation (-SNO)	16418269; 24152285
B4F7C2	Tubb4a	239	DLNHLVSATMSGVTTCLRFPGQLNADLRKLA	Rattus norvegicus	S-nitrosylation (-SNO)	16418269; 22782549
B4F7C2	Tubb4a	303	ELTQQMFDAKNMMAACDPRHGRYLTVAAVFR	Rattus norvegicus	S-nitrosylation (-SNO)	16418269
B4F7C2	Tubb4a	354	SYFVEWIPNNVKTAVCDIPPRGLKMAATFIG	Rattus norvegicus	S-nitrosylation (-SNO)	16418269
B4F7E8	Niban2	154	LPGTTSKSGSTPILKCPTQFPLILWHPYARH	Rattus norvegicus	S-nitrosylation (-SNO)	24152285
B4F7N8	TAIR:locus:2146208	258	IDPDNKHELVWDDKMCADTSSGATVRDLLVK	Arabidopsis thaliana	S-nitrosylation (-SNO)	25699590
B4F7N8	TAIR:locus:2146208	301	DIITELANDPKLVFHCGITPRKLPQLVEHNP	Arabidopsis thaliana	S-sulfenylation (-SOH)	31578252
B5BT18	BTAF1	1761	ASTHVFQALQYLLKLCSHPLLVLGDKVTEPV	Arabidopsis thaliana	S-sulfenylation (-SOH)	31578252
B5DEG7	Champ1	215	EPVPSPESVKSALVSCKPQRHSPFADTGAPP	Rattus norvegicus	S-nitrosylation (-SNO)	29970601
B5DEG7	Champ1	582	ELSEEAQLEAVGDAKCESLVQEGLLATPKRL	Rattus norvegicus	S-nitrosylation (-SNO)	29970601
B5DEG7	Champ1	759	NHVAAHGQSLLKCPRCNFESNFPRGFKKHLT	Rattus norvegicus	S-nitrosylation (-SNO)	29970601
B5DEH4	Uap1l1	401	FDVLPFAKNFVAFEVCREEEFSPLKNADTAD	Rattus norvegicus	S-nitrosylation (-SNO)	24152285
B5DEJ5	Eefsec	367	SFDLSREYLFQEQYLCKDSMPTATEGNDEAD	Rattus norvegicus	S-nitrosylation (-SNO)	24152285
B5DEL2	Cpsf1	1040	VESKVYAVATSTNTPCTRIPRMTGEEKEFEA	Rattus norvegicus	S-nitrosylation (-SNO)	29970601
B5DEL2	Cpsf1	1098	IPNARIELEEWEHVTCMKTVSLRSEETVSGL	Rattus norvegicus	S-nitrosylation (-SNO)	29970601
B5DEL2	Cpsf1	695	LHKPPLHHQSKVIALCLYRDVSGMFTTESRL	Rattus norvegicus	S-nitrosylation (-SNO)	29970601
B5DEL2	Cpsf1	781	ADRDPAPFRADPTHWCLLVRENGTMEIYQLP	Rattus norvegicus	S-nitrosylation (-SNO)	29970601
B5DEL2	Cpsf1	912	FREKKPKPSKKKAEGCSTEEGSGVRGRVARF	Rattus norvegicus	S-nitrosylation (-SNO)	29970601
B5DEN5	Eef1b2	191	KLVPVGYGIKKLQIQCVVEDDKVGTDMLEEQ	Rattus norvegicus	S-nitrosylation (-SNO)	29970601
B5DEN5	Eef1b2	50	VAVFEAISGPPPADLCHALRWYNHIKSYEKE	Rattus norvegicus	S-nitrosylation (-SNO)	24152285
B5DES0	Snrpd2	46	VLTQSVKNNTQVLINCRNNKKLLGRVKAFDR	Rattus norvegicus	S-nitrosylation (-SNO)	29970601
B5DES0	Snrpd2	63	NNKKLLGRVKAFDRHCNMVLENVKEMWTEVP	Rattus norvegicus	S-nitrosylation (-SNO)	29970601
B5DEY7	Neurod6	123	HGLNDALDNLRKVVPCYSKTQKLSKIETLRL	Rattus norvegicus	S-nitrosylation (-SNO)	29970601
B5DEY8	Snx6	149	LAIFKKTVAMHEVFLCRVAAHPILRKDLNFH	Rattus norvegicus	S-nitrosylation (-SNO)	24152285
B5DEY8	Snx6	347	AKNKDVLQAETSQQLCCQKFEKISESAKQEL	Rattus norvegicus	S-nitrosylation (-SNO)	24152285
B5DF27	Loxl2	131	SYGPGEGPIWLDNIYCTGKESTLAACSSNGW	Rattus norvegicus	S-nitrosylation (-SNO)	24152285
B5DF27	Loxl2	627	DFRPKNGRHAWIWHDCHRHYHSMEVFTYYDL	Rattus norvegicus	S-nitrosylation (-SNO)	24152285
B5DFB2	Rbbp4	167	FDYTKHPSKPDPSGECNPDLRLRGHQKEGYG	Rattus norvegicus	S-nitrosylation (-SNO)	29970601
B5DFC8	Eif3c	498	RVQRYLEEKGTTEEICQIYLRRILHTYYKFD	Rattus norvegicus	S-nitrosylation (-SNO)	29970601
B5DFC8	Eif3c	617	PVQILYNRTMVQLGICAFRQGLTKDAHNALL	Rattus norvegicus	S-nitrosylation (-SNO)	24152285
B5DFC9	Nid2	1391	EQRSHLYGITAVYPYCPTGRK**********	Rattus norvegicus	S-nitrosylation (-SNO)	24152285
B5DFK6	Ap3d1	1154	ICFYHHFSVVERVDSCASMYSRSIQGHHVCL	Rattus norvegicus	S-nitrosylation (-SNO)	24152285
B5DFM8	Bcas2	132	QAVRIENLELMSQHGCNAWKVYNENLVHMIE	Rattus norvegicus	S-nitrosylation (-SNO)	29970601
B5ME19	EIF3CL	444	SENLHNADQPLRVRGCILTLVERMDEEFTKI	Homo sapiens	S-nitrosylation (-SNO)	20687582; 26338901; 26411868
B5ME19	EIF3CL	444	SENLHNADQPLRVRGCILTLVERMDEEFTKI	Homo sapiens	S-sulfenylation (-SOH)	25175731
B5ME19	EIF3CL	481	HSQEYVEHLKDEAQVCAIIERVQRYLEEKGT	Homo sapiens	S-nitrosylation (-SNO)	26338901
B5ME19	EIF3CL	620	PVQILYNRTMVQLGICAFRQGLTKDAHNALL	Homo sapiens	S-nitrosylation (-SNO)	26338901
B5ME19	EIF3CL	753	VVAASKAMKMGDWKTCHSFIINEKMNGKVWD	Homo sapiens	S-nitrosylation (-SNO)	22126794; 22782549; 26338901
B5ME19	EIF3CL	753	VVAASKAMKMGDWKTCHSFIINEKMNGKVWD	Homo sapiens	S-sulfhydration (-SSH)	31411056
B5ME19	EIF3CL	79	IRTIRNAMKIRDVTKCLEEFELLGKAYGKAK	Homo sapiens	S-nitrosylation (-SNO)	26338901
B5TM97	rps4	241	EEDLERTKKFGSEKVCLGSSFAEHKRMKRNL	Arabidopsis thaliana	S-sulfenylation (-SOH)	31578252
B5X0G2	Mup17	15	*MKMLLLLCLGLTLVCVHAEEASSTGRNFNV	Mus musculus	S-nitrosylation (-SNO)	26165157
B5X0G2	Mup17	156	EPDLSSDIKERFAQLCEEHGILRENIIDLSN	Mus musculus	S-nitrosylation (-SNO)	26165157
B5X0I6	VIP6	851	VHGFDSKKIQTHVQYCSHLLEAAKVHREAAE	Arabidopsis thaliana	S-sulfenylation (-SOH)	31578252
B5X503	TAIR:locus:2147972	114	ALDVASGQLKWRISDCHPGGVNAVSSSAKAS	Arabidopsis thaliana	S-sulfenylation (-SOH)	31578252
B6RK61	Myh7b	702	TPGVMDSFLVLHQLRCNGVLEGIRICRQGFP	Rattus norvegicus	S-sulfinylation (-SO2H)	25561502
B7U540	KCNJ18	75	MDEKSQRYLADMFTTCVDIRWRYMLLIFSLA	Homo sapiens	S-nitrosylation (-SNO)	UniProt
B7ZWR6	OEP61	165	LNLMSCYLKTNQHEECIKEGSEVLGYDARNV	Arabidopsis thaliana	S-nitrosylation (-SNO)	25699590
B9A064	IGLL5	195	LSLTPEQWKSHRSYSCQVTHEGSTVEKTVAP	Homo sapiens	S-nitrosylation (-SNO)	22782549
B9DFZ2	MCK7.24	375	LVKEYVSTRTSLKRVCLLVDTKWGMKPRDQE	Arabidopsis thaliana	S-sulfenylation (-SOH)	31578252
B9DGD6	ACS	208	GVDASLTYSELLQRVCQLANYLKDNGVKKGD	Arabidopsis thaliana	S-nitrosylation (-SNO)	25699590
B9DGD6	ACS	208	GVDASLTYSELLQRVCQLANYLKDNGVKKGD	Arabidopsis thaliana	S-sulfhydration (-SSH)	28992305
B9DGT7	TUBA2	118	FARGHYTIGKEIVDLCLDRIRKLADNCTGLQ	Arabidopsis thaliana	S-nitrosylation (-SNO)	23409062
B9DGT7	TUBA2	118	FARGHYTIGKEIVDLCLDRIRKLADNCTGLQ	Arabidopsis thaliana	S-sulfenylation (-SOH)	31578252
B9DGT7	TUBA2	118	FARGHYTIGKEIVDLCLDRIRKLADNCTGLQ	Arabidopsis thaliana	S-sulfhydration (-SSH)	28992305
B9DGT7	TUBA2	129	IVDLCLDRIRKLADNCTGLQGFLVFNAVGGG	Arabidopsis thaliana	S-nitrosylation (-SNO)	23409062
B9DGT7	TUBA2	20	ISIHIGQAGIQVGNACWELYCLEHGIQPDGQ	Arabidopsis thaliana	S-nitrosylation (-SNO)	26259180
B9DGT7	TUBA2	315	SMMAKCDPRHGKYMACCLMYRGDVVPKDVNA	Arabidopsis thaliana	S-sulfenylation (-SOH)	31578252
B9DGT7	TUBA2	347	VGTIKTKRTIQFVDWCPTGFKCGINYQPPTV	Arabidopsis thaliana	S-nitrosylation (-SNO)	23409062; 25699590; 26259180
B9DGT7	TUBA2	353	KRTIQFVDWCPTGFKCGINYQPPTVVPGGDL	Arabidopsis thaliana	S-nitrosylation (-SNO)	23409062; 25699590
B9DGT7	TUBA2	376	TVVPGGDLAKVQRAVCMISNSTSVAEVFSRI	Arabidopsis thaliana	S-nitrosylation (-SNO)	26259180
B9DGT7	TUBA2	376	TVVPGGDLAKVQRAVCMISNSTSVAEVFSRI	Arabidopsis thaliana	S-sulfenylation (-SOH)	31578252
B9DHA6	RPL40A	115	YARLHPRAVNCRKKKCGHSNQLRPKKKIK**	Arabidopsis thaliana	S-nitrosylation (-SNO)	25699590
B9DHQ0	TUBA5	118	FARGHYTVGKEIVDLCLDRVRKLADNCTGLQ	Arabidopsis thaliana	S-sulfenylation (-SOH)	31578252
B9DHQ0	TUBA5	118	FARGHYTVGKEIVDLCLDRVRKLADNCTGLQ	Arabidopsis thaliana	S-sulfhydration (-SSH)	28992305
B9DHQ0	TUBA5	20	ISIHIGQAGIQVGNSCWELYCLEHGIQPDGM	Arabidopsis thaliana	S-nitrosylation (-SNO)	26259180
B9DHQ0	TUBA5	315	SMMAKCDPRHGKYMACCLMYRGDVVPKDVNA	Arabidopsis thaliana	S-sulfenylation (-SOH)	31578252
B9DHQ0	TUBA5	347	VGTIKTKRTVQFVDWCPTGFKCGINYQPPTV	Arabidopsis thaliana	S-nitrosylation (-SNO)	25699590; 26259180
B9DHQ0	TUBA5	353	KRTVQFVDWCPTGFKCGINYQPPTVVPGGDL	Arabidopsis thaliana	S-nitrosylation (-SNO)	23409062; 25699590
B9DHQ0	TUBA5	376	TVVPGGDLAKVQRAVCMISNNTAVAEVFSRI	Arabidopsis thaliana	S-nitrosylation (-SNO)	26259180
B9DHQ0	TUBA5	376	TVVPGGDLAKVQRAVCMISNNTAVAEVFSRI	Arabidopsis thaliana	S-sulfenylation (-SOH)	31578252
C0H4V6	PF3D7_0818200	159	ISEFSCDEGKKEASNCAQEAYQKATDIAENE	Plasmodium falciparum (isolate 3D7)	S-nitrosylation (-SNO)	24256207
C0HKD1	Fam205a2	1295	GSVSVLGHSYHCPRHCPRLAYANQQRNPP**	Mus musculus	S-sulfenylation (-SOH)	26165157
C0HKD2	Fam205a3	1295	GSVSVLGHSYHCPRHCPRLAYANQQRNPP**	Mus musculus	S-sulfenylation (-SOH)	26165157
C0HKD3	Fam205a4	1295	GSVSVLGHSYHCPRHCPRLAYANQQRNPP**	Mus musculus	S-sulfenylation (-SOH)	26165157
C0JPT7	Flna	1018	KVASKIVSPSGAAVPCKVEPGLGADNSVVRF	Rattus norvegicus	S-nitrosylation (-SNO)	24152285; 29970601
C0JPT7	Flna	1157	DTHIPGSPFKAHVVPCFDASKVKCSGPGLER	Rattus norvegicus	S-nitrosylation (-SNO)	24152285; 29970601
C0JPT7	Flna	1165	FKAHVVPCFDASKVKCSGPGLERATAGEVGQ	Rattus norvegicus	S-nitrosylation (-SNO)	29970601
C0JPT7	Flna	1312	VANPSGNLTDTYVQDCGDGTYKVEYTPYEEG	Rattus norvegicus	S-nitrosylation (-SNO)	29970601
C0JPT7	Flna	1904	GLSLAIEGPSKAEISCTDNQDGTCSVSYLPV	Rattus norvegicus	S-nitrosylation (-SNO)	24152285
C0JPT7	Flna	2094	PSKVDINTEDLEDGTCRVTYCPTEPGNYIIN	Rattus norvegicus	S-nitrosylation (-SNO)	29970601
C0JPT7	Flna	2099	INTEDLEDGTCRVTYCPTEPGNYIINIKFAD	Rattus norvegicus	S-nitrosylation (-SNO)	24152285
C0JPT7	Flna	2152	TRRRRAPSVANVGSHCDLSLKIPEISIQDMT	Rattus norvegicus	S-nitrosylation (-SNO)	24152285; 29970601
C0JPT7	Flna	2191	KTHEAEIVEGENHTYCIRFVPAEMGMHTVSV	Rattus norvegicus	S-nitrosylation (-SNO)	29970601
C0JPT7	Flna	2468	ALSVTIDGPSKVKMDCQECPEGYRVTYTPMA	Rattus norvegicus	S-nitrosylation (-SNO)	24152285
C0JPT7	Flna	2574	LSKAYVGQKSNFTVDCSKAGNNMLLVGVHGP	Rattus norvegicus	S-nitrosylation (-SNO)	24152285; 29970601
C0JPT7	Flna	2593	GNNMLLVGVHGPRTPCEEILVKHMGSRLYSV	Rattus norvegicus	S-nitrosylation (-SNO)	24152285; 29970601
C0JPT7	Flna	444	TVEPQLEARGDSTYRCSYQPTMEGVHTVHVT	Rattus norvegicus	S-nitrosylation (-SNO)	24152285
C0JPT7	Flna	478	VPIPRSPYTVTVGQACNPTACRAVGRGLQPK	Rattus norvegicus	S-nitrosylation (-SNO)	24152285
C0JPT7	Flna	483	SPYTVTVGQACNPTACRAVGRGLQPKGVRVK	Rattus norvegicus	S-nitrosylation (-SNO)	24152285
C0JPT7	Flna	574	QNIGRSPFEVKVGTECGNQKVRAWGPGLEGG	Rattus norvegicus	S-nitrosylation (-SNO)	24152285
C0JPT7	Flna	649	RYWPQEAGEYAVHVLCNSEDIRLSPFMADIR	Rattus norvegicus	S-nitrosylation (-SNO)	24152285
C0JPT7	Flna	841	IIRNDNDTFTVKYTPCGAGSYTIMVLFADQA	Rattus norvegicus	S-nitrosylation (-SNO)	24152285
C0Z361	CPN60B3	467	ATKAAVEEGIVVGGGCTLLRLASKVDAIKET	Arabidopsis thaliana	S-nitrosylation (-SNO)	25699590
C0Z361	CPN60B3	467	ATKAAVEEGIVVGGGCTLLRLASKVDAIKET	Arabidopsis thaliana	S-sulfenylation (-SOH)	31578252
C0Z361	CPN60B3	467	ATKAAVEEGIVVGGGCTLLRLASKVDAIKET	Arabidopsis thaliana	S-sulfhydration (-SSH)	28992305
C0Z361	CPN60B3	555	DLMAAGIIDPTKVVRCCLEHASSVAKTFLMS	Arabidopsis thaliana	S-sulfenylation (-SOH)	31578252
C0Z361	CPN60B3	556	LMAAGIIDPTKVVRCCLEHASSVAKTFLMSD	Arabidopsis thaliana	S-sulfenylation (-SOH)	31578252
C0Z361	CPN60B3	572	LEHASSVAKTFLMSDCVVVEIKEPESAAPAG	Arabidopsis thaliana	S-nitrosylation (-SNO)	26259180
C3VD30	Zar1l	249	KSFNPYRVEEIQCQTCLRVCCSCSPKKRHID	Mus musculus	S-nitrosylation (-SNO)	20925432
C6K2K9	GME1	184	PQDAYGLEKLATEELCKHYNKDFGIECRIGR	Solanum lycopersicum	S-nitrosylation (-SNO)	31277045; 31350547
C6K2K9	GME1	195	TEELCKHYNKDFGIECRIGRFHNIYGPFGTW	Solanum lycopersicum	S-nitrosylation (-SNO)	31277045; 31350547
C6K2K9	GME1	222	FGTWKGGREKAPAAFCRKAQTATDKFEMWGD	Solanum lycopersicum	S-nitrosylation (-SNO)	31277045; 31350547
C6K2K9	GME1	250	WGDGLQTRSFTFIDECVEGVLRLTKSDFREP	Solanum lycopersicum	S-nitrosylation (-SNO)	31350547
C6K2K9	GME1	71	ASDWKKNEHMTEDMFCHEFHLADLRVMDNCL	Solanum lycopersicum	S-nitrosylation (-SNO)	31350547
C6K2K9	GME1	85	FCHEFHLADLRVMDNCLKVTKGVDHVFNLAA	Solanum lycopersicum	S-nitrosylation (-SNO)	31277045
C6K2L0	GME2	184	PQDAYGLEKLATEELCKHYNKDFGIECRIGR	Solanum lycopersicum	S-nitrosylation (-SNO)	31277045; 31350547
C6K2L0	GME2	195	TEELCKHYNKDFGIECRIGRFHNIYGPFGTW	Solanum lycopersicum	S-nitrosylation (-SNO)	31277045; 31350547
C6K2L0	GME2	222	FGTWKGGREKAPAAFCRKALTSTDKFEMWGD	Solanum lycopersicum	S-nitrosylation (-SNO)	31277045; 31350547
C6K2L0	GME2	250	WGDGKQTRSFTFIDECVEGVLRLTKSDFREP	Solanum lycopersicum	S-nitrosylation (-SNO)	31350547
C6K2L0	GME2	71	ASDWKKNEHMSEDMFCHEFHLVDLRVMDNCL	Solanum lycopersicum	S-nitrosylation (-SNO)	31350547
C6K2L0	GME2	85	FCHEFHLVDLRVMDNCLKVTKGVDHVFNLAA	Solanum lycopersicum	S-nitrosylation (-SNO)	31277045
C6KT34	PF3D7_0619400	694	AQKTAGFSGADLAELCQRAARAAIRDAIDAE	Plasmodium falciparum (isolate 3D7)	S-nitrosylation (-SNO)	24256207
C9J798	RASA4B	176	RYKGRTRETSIVKKSCYPRWNETFEFELQEG	Homo sapiens	S-nitrosylation (-SNO)	23409062
C9J798	RASA4B	30	KNLPAKDITGSSDPYCIVKVDNEPIIRTATV	Homo sapiens	S-nitrosylation (-SNO)	23409062
C9J798	RASA4B	396	YVELDPSKVEVKDVGCSGLHRPQTEAEVLEQ	Homo sapiens	S-nitrosylation (-SNO)	23409062
C9J798	RASA4B	655	IYTDDAGRPQTAYLQCKCVNELNQWLSALRK	Homo sapiens	S-nitrosylation (-SNO)	23409062
C9J798	RASA4B	694	LGSYHPGVFRGDKWSCCHQKEKTGQGCDKTR	Homo sapiens	S-nitrosylation (-SNO)	23409062
C9J798	RASA4B	695	GSYHPGVFRGDKWSCCHQKEKTGQGCDKTRS	Homo sapiens	S-nitrosylation (-SNO)	23409062
C9J798	RASA4B	705	DKWSCCHQKEKTGQGCDKTRSRVTLQEWNDP	Homo sapiens	S-nitrosylation (-SNO)	23409062
C9J798	RASA4B	88	MDEDALSRDDVIGKVCLTRDTIASHPKGFSG	Homo sapiens	S-nitrosylation (-SNO)	23409062
C9J7I0	UMAD1	135	LSRFWYDFTLENSVLCDS*************	Homo sapiens	S-nitrosylation (-SNO)	31097712
C9JI98	TMEM238	8	********MAAAPAVCASQGSPPGAPSAPAA	Homo sapiens	S-sulfhydration (-SSH)	31668058
C9JRZ8	AKR1B15	187	NKPGLKYKPVTNQVECHPYLTQEKLIQYCHS	Homo sapiens	S-nitrosylation (-SNO)	28081246
C9JRZ8	AKR1B15	187	NKPGLKYKPVTNQVECHPYLTQEKLIQYCHS	Homo sapiens	S-sulfhydration (-SSH)	31668058
C9JRZ8	AKR1B15	187	NKPGLKYKPVTNQVECHPYLTQEKLIQYCHS	Homo sapiens	S-sulfinylation (-SO2H)	30177848
C9JRZ8	AKR1B15	200	VECHPYLTQEKLIQYCHSKGITVTAYSPLGS	Homo sapiens	S-sulfhydration (-SSH)	31668058
C9WPN6	Eif2s3y	269	PRLIVIRSFDVNKPGCEVDDLKGGVAGGSIL	Rattus norvegicus	S-nitrosylation (-SNO)	29970601
C9WPN6	Eif2s3y	434	AVKADLGKIVLTNPVCTEVGEKIALSRRVEK	Rattus norvegicus	S-nitrosylation (-SNO)	29970601
D2J0Y4	D7Ertd443e	462	DGAVQIETHFPKDYTCCDLVVKLKECEKNED	Mus musculus	S-sulfenylation (-SOH)	26165157
D2KQI9	100736507	71	PGKPELKEYKIDLKECGPMVLDALIKIKNEI	Solanum lycopersicum	S-nitrosylation (-SNO)	31277045; 31350547
D2Y3F4	ADH3	10	******MATQGQVITCKAAVAWEPNKPLVIE	Solanum lycopersicum	S-nitrosylation (-SNO)	31277045; 31350547
D3YXK2	Safb	225	LEPENEKILDILGETCKSEPVKEEGSELEQP	Mus musculus	S-nitrosylation (-SNO)	29338241
D3YXK2	Safb	303	LALASSSKSESPSTRCQWSEADAPLAVVKRE	Mus musculus	S-nitrosylation (-SNO)	29338241
D3YZF6	Fam205a1	1301	GSVSVLGHSYHCPRHCPRLAYANQQRNPP**	Mus musculus	S-sulfenylation (-SOH)	26165157
D3YZU1	Shank1	1504	EEPERLPLHVRFLENCQARPPPAGTRGSSTE	Mus musculus	S-nitrosylation (-SNO)	29180682
D3Z497	Gm7075	60	ECDTCATCRVQVMDACLRCQAENKQKDCVVV	Mus musculus	S-nitrosylation (-SNO)	21278135
D3Z497	Gm7075	98	FHNCCMSLWVKQNNRCPLCQQDWVVQRIGK*	Mus musculus	S-nitrosylation (-SNO)	29338241
D3Z8A4	Tcaf1	543	PITVDVNCTNPGTRYCWMSTGLYIPGRQVID	Rattus norvegicus	S-nitrosylation (-SNO)	24152285
D3Z8B2	Nup133	1073	EEEDVNIDDLKLEILCRALQRDDWSGSDGRD	Rattus norvegicus	S-nitrosylation (-SNO)	29970601
D3Z8E0	Rps6ka3	436	GYEVKEDIGVGSYSVCKRCIHKATNMEFAVK	Rattus norvegicus	S-nitrosylation (-SNO)	24152285
D3Z8R4	Rbm25l1	110	SEKASDMLIRQLLAKCGLVLSWKRVQGASGK	Rattus norvegicus	S-nitrosylation (-SNO)	29970601
D3Z8R4	Rbm25l1	132	KRVQGASGKLQAFGFCEYKEPESTLRALRLL	Rattus norvegicus	S-nitrosylation (-SNO)	29970601
D3Z8R4	Rbm25l1	83	RKDHPGLKLKENDENCGPTTTVFVGNISEKA	Rattus norvegicus	S-nitrosylation (-SNO)	29970601
D3Z916	Mindy3	27	VWGTKSSPGLSDTIFCRWTQGFVFSDSEGSA	Rattus norvegicus	S-nitrosylation (-SNO)	24152285
D3Z941	Mars	311	FARYSRLRQWNTLYLCGTDEYGTATETKAME	Rattus norvegicus	S-nitrosylation (-SNO)	24152285
D3Z9P1	Kdsr	245	TKPLETRLISETTAVCKPEQVAKQIVKDAIQ	Rattus norvegicus	S-nitrosylation (-SNO)	24152285
D3ZA49	ENSRNOG00000006971	73	KLWGNRKELATVRTICSHVQNMIKGVTLGFP	Rattus norvegicus	S-nitrosylation (-SNO)	29970601
D3ZA85	Nfu1	208	RGFEDGIVRLKLQGSCTSCPSSIITLKSGIQ	Rattus norvegicus	S-sulfinylation (-SO2H)	25561502
D3ZA85	Nfu1	211	EDGIVRLKLQGSCTSCPSSIITLKSGIQNML	Rattus norvegicus	S-sulfinylation (-SO2H)	25561502
D3ZAF5	Postn	71	KKYFSSCKNWYQGAICGKKTTVLYECCPGYM	Rattus norvegicus	S-nitrosylation (-SNO)	24152285
D3ZAG3	Map9	229	LPRQNGTELQTEEKVCSENLDLEDSLLQSLT	Rattus norvegicus	S-nitrosylation (-SNO)	29970601
D3ZAG3	Map9	255	LQSLTSSSLKESPGGCISPGSQEKTPIKDHD	Rattus norvegicus	S-nitrosylation (-SNO)	29970601
D3ZAI0	U2surp	624	VANASYYRKFFETKLCQIFSDLNATYRTIQG	Rattus norvegicus	S-nitrosylation (-SNO)	29970601
D3ZAQ4	Psmg2	146	DVQLRSTPFRYLLTPCLQKSVQNKIKSLNWL	Rattus norvegicus	S-nitrosylation (-SNO)	24152285
D3ZAQ4	Psmg2	195	RIPGGGITKTLYEESCCKEIQMAVLLKFVSE	Rattus norvegicus	S-nitrosylation (-SNO)	24152285
D3ZAQ4	Psmg2	196	IPGGGITKTLYEESCCKEIQMAVLLKFVSEG	Rattus norvegicus	S-nitrosylation (-SNO)	24152285
D3ZAS1	ENSRNOG00000032289	227	LMMAGIEDCYTSARGCTATLGNFAKATFDAI	Rattus norvegicus	S-nitrosylation (-SNO)	24152285; 29970601
D3ZAX5	Cherp	69	SYYKCKLALEQQQLICKQQAPELEPTSAMPP	Rattus norvegicus	S-nitrosylation (-SNO)	24152285
D3ZBD0	Msl1	105	PGQQEESWGGSVPLPCPPPATKQAGIGGEPV	Rattus norvegicus	S-nitrosylation (-SNO)	29970601
D3ZBD0	Msl1	126	KQAGIGGEPVAAGAGCSPRPKYQAVLPIQTG	Rattus norvegicus	S-nitrosylation (-SNO)	29970601
D3ZBD0	Msl1	222	PLGGGGGSGASSQAACLKQILLLQLDLIEQQ	Rattus norvegicus	S-nitrosylation (-SNO)	29970601
D3ZBD0	Msl1	74	LASTQGGSPAPSPAGCGGGKGRGLLLPAGAA	Rattus norvegicus	S-nitrosylation (-SNO)	29970601
D3ZBL6	Nup160	1110	SDRPGASPKRNHDGECTAAPTNRQIEILELE	Rattus norvegicus	S-nitrosylation (-SNO)	29970601
D3ZBL6	Nup160	1131	NRQIEILELEDLEKECSLARIRLTLARHDPS	Rattus norvegicus	S-nitrosylation (-SNO)	29970601
D3ZBL6	Nup160	31	GAERERPRHFREFTVCDLGTANAAFGAVKYS	Rattus norvegicus	S-nitrosylation (-SNO)	29970601
D3ZBL6	Nup160	472	EFSQDEFRTLQQEFWCKFYACCLQYQEALSH	Rattus norvegicus	S-nitrosylation (-SNO)	29970601
D3ZBL6	Nup160	986	SSRQLDCLRQLVVVLCERSQLQDLVEFPYVN	Rattus norvegicus	S-nitrosylation (-SNO)	29970601
D3ZBN3	Epha2	613	PNQAVLKFTTEIHPSCVSRQKVIGAGEFGEV	Rattus norvegicus	S-nitrosylation (-SNO)	24152285
D3ZBP4	Mical1	821	IPDSGVEPPPKPPRSCLDLAQESLKSSFMGW	Rattus norvegicus	S-nitrosylation (-SNO)	24152285
D3ZBQ5	Scarf2	101	RPGECRCRHGYFGANCDTKCPRQFWGPDCKE	Rattus norvegicus	S-nitrosylation (-SNO)	24152285
D3ZBQ5	Scarf2	114	ANCDTKCPRQFWGPDCKERCSCHPHGQCEDV	Rattus norvegicus	S-nitrosylation (-SNO)	24152285
D3ZBS9	Smarcd1	460	ARDPQGFINDWLQSQCRDLKTMTDVVGNPEE	Rattus norvegicus	S-nitrosylation (-SNO)	29970601
D3ZBS9	Smarcd1	492	RRAEFYFQPWAQEAVCRYFYSKVQQRRQELE	Rattus norvegicus	S-nitrosylation (-SNO)	29970601
D3ZCG4	Spag7	191	AKDAAHMLQANKTYGCVPVANKRDTRSIEEA	Rattus norvegicus	S-nitrosylation (-SNO)	24152285
D3ZCZ9	LOC100912599	79	IAQQPVNEVDHRIIACDGGGGALGHPKVYIN	Rattus norvegicus	S-sulfinylation (-SO2H)	25561502
D3ZD05	Kank2	103	CSDASGDSRHSAYSYCGRGFYPQYGALETRS	Rattus norvegicus	S-nitrosylation (-SNO)	24152285
D3ZD09	Cox6b1	30	APFDSRFPNQNQTKNCWQNYLDFHRCEKAMT	Rattus norvegicus	S-nitrosylation (-SNO)	24152285
D3ZD09	Cox6b1	54	RCEKAMTAKGGDVSVCEWYRRVYKSLCPVSW	Rattus norvegicus	S-sulfinylation (-SO2H)	25561502
D3ZD09	Cox6b1	65	DVSVCEWYRRVYKSLCPVSWVSAWDDRIAEG	Rattus norvegicus	S-nitrosylation (-SNO)	24152285
D3ZD11	Spcs2	26	SGGGGGSSGPGGGPSCGTSSSRSGLLDKWKI	Rattus norvegicus	S-nitrosylation (-SNO)	24152285
D3ZD23	Abce1	201	SILDRKDETKTQAVVCQQLDLTHLKERNVED	Rattus norvegicus	S-nitrosylation (-SNO)	24152285
D3ZD23	Abce1	65	ISETLCIGCGICIKKCPFGALSIVNLPSNLE	Rattus norvegicus	S-nitrosylation (-SNO)	24152285
D3ZD32	Chd5	1828	NHPAMALNARLAEVECLAESHQHLSKESLAG	Rattus norvegicus	S-nitrosylation (-SNO)	29970601
D3ZD32	Chd5	367	EIILCDTCPRAYHLVCLDPELEKAPEGKWSC	Rattus norvegicus	S-nitrosylation (-SNO)	29970601
D3ZD32	Chd5	841	LITIDQAILGSIEWACLVVDEAHRLKNNQSK	Rattus norvegicus	S-nitrosylation (-SNO)	29970601
D3ZD97	Dhx15	174	VGETGSGKTTQIPQWCVEYMRSLPGPKRGVA	Rattus norvegicus	S-nitrosylation (-SNO)	29970601
D3ZD97	Dhx15	750	LYNEFVLTTKNYIRTCTDIKPEWLVKIAPQY	Rattus norvegicus	S-nitrosylation (-SNO)	29970601
D3ZD97	Dhx15	774	VKIAPQYYDMSNFPQCEAKRQLDRIIAKLQS	Rattus norvegicus	S-nitrosylation (-SNO)	29970601
D3ZE72	Metap1	174	AGVTTEEIDHAVHLACIARNCYPSPLNYYNF	Rattus norvegicus	S-nitrosylation (-SNO)	29970601
D3ZEF4	Cul7	1682	FHTLQIRSRGVPYASCTGTQTFSTFR*****	Rattus norvegicus	S-nitrosylation (-SNO)	24152285
D3ZEI0	ENSRNOG00000009240	13	***MSAHLQWMVVRNCSSFLIKRNKQTYSTE	Rattus norvegicus	S-nitrosylation (-SNO)	24152285
D3ZEN2	ENSRNOG00000016400	54	AFHVPTPNVSVVDLTCRLEKSAKYDDIKKVV	Rattus norvegicus	S-nitrosylation (-SNO)	16418269; 24152285
D3ZEN2	ENSRNOG00000016400	54	AFHVPTPNVSVVDLTCRLEKSAKYDDIKKVV	Rattus norvegicus	S-sulfinylation (-SO2H)	25561502
D3ZF26	Tnks1bp1	1101	EAAFSPGRQDWSRHLCTEASEGGYQFGIIGN	Rattus norvegicus	S-nitrosylation (-SNO)	24152285
D3ZF26	Tnks1bp1	201	HDGSSRYGPRTFGASCPREEDNKTPAKASSQ	Rattus norvegicus	S-nitrosylation (-SNO)	24152285
D3ZF39	Uap1	251	VEDMEQRGIWSIHVYCVDNILVKVADPRFIG	Rattus norvegicus	S-nitrosylation (-SNO)	24152285
D3ZF39	Uap1	293	KVVEKTNPTEPVGVVCRVDGVYQVVEYSEIS	Rattus norvegicus	S-nitrosylation (-SNO)	24152285
D3ZFA8	LOC100362366	35	YYTRLGNDFHTNKRVCEEIAIIPSKNLRNKI	Rattus norvegicus	S-nitrosylation (-SNO)	24152285
D3ZFG7	Zfp462	1016	ATFNKNTSPKTFTPECENQKDPSVNTVVVYD	Rattus norvegicus	S-nitrosylation (-SNO)	29970601
D3ZFG7	Zfp462	1245	ATIRSLCDRNQKPASCVLLPASGMERDKTKL	Rattus norvegicus	S-nitrosylation (-SNO)	29970601
D3ZFG7	Zfp462	1268	MERDKTKLRALKCRQCSYTSPYFYALRKHIK	Rattus norvegicus	S-nitrosylation (-SNO)	29970601
D3ZFG7	Zfp462	1727	AHYQKRHDIDAYYTHCLAASRTISDKPNKVI	Rattus norvegicus	S-nitrosylation (-SNO)	29970601
D3ZFG7	Zfp462	1892	VILGSGPRFQNSTFQCKHCDSKLQSTAELTS	Rattus norvegicus	S-nitrosylation (-SNO)	29970601
D3ZFG7	Zfp462	1971	PKIKERKVVGYKCKFCVEVHPTLRAICNHLR	Rattus norvegicus	S-nitrosylation (-SNO)	29970601
D3ZFG7	Zfp462	2223	YRDKHGGKKLFKCKDCSFYTGFKSAFTMHVE	Rattus norvegicus	S-nitrosylation (-SNO)	29970601
D3ZFG7	Zfp462	625	TLKGLRVHQQHKHSFCDNLPKFEGQPSSLPL	Rattus norvegicus	S-nitrosylation (-SNO)	29970601
D3ZFG7	Zfp462	929	VLNFDHSDLIYRCRFCSYTSPNVRSLMPHYQ	Rattus norvegicus	S-nitrosylation (-SNO)	29970601
D3ZFP4	Mcm3	148	KCSLVRPKVVRSVHYCPATKKTIERRYSDLT	Rattus norvegicus	S-nitrosylation (-SNO)	24152285
D3ZFP4	Mcm3	360	GDPSVAKSQLLRYVLCTAPRAIPTTGRGSSG	Rattus norvegicus	S-nitrosylation (-SNO)	24152285
D3ZFQ8	Cyc1	220	RHGGEDYVFSLLTGYCEPPTGVSLREGLYFN	Rattus norvegicus	S-nitrosylation (-SNO)	24152285
D3ZFX4	Pgm3	287	CCSFDGDADRIVYYYCDAAGRFHLIDGDKIA	Rattus norvegicus	S-nitrosylation (-SNO)	24152285
D3ZGT6	P4ha2	504	LLRSGEGDYRTRHAACPVLVGCKWVSNKWFH	Rattus norvegicus	S-nitrosylation (-SNO)	24152285
D3ZGT6	P4ha2	510	GDYRTRHAACPVLVGCKWVSNKWFHERGQEF	Rattus norvegicus	S-nitrosylation (-SNO)	24152285
D3ZGY4	ENSRNOG00000033057	23	GFGRIGHLVTRAAFSCDKVDIVAINDPFIDL	Rattus norvegicus	S-nitrosylation (-SNO)	24152285
D3ZGY4	ENSRNOG00000033057	245	AFRVPTPNVSVVDLTCRLEKPAKYDDIKKVV	Rattus norvegicus	S-nitrosylation (-SNO)	16418269; 22782549; 24152285; 29970601
D3ZGY4	ENSRNOG00000033057	245	AFRVPTPNVSVVDLTCRLEKPAKYDDIKKVV	Rattus norvegicus	S-sulfinylation (-SO2H)	25561502
D3ZHA0	Flnc	1067	PFAVEGVLPPDPSKVCAYGPGLKGGLVGTPA	Rattus norvegicus	S-nitrosylation (-SNO)	24152285
D3ZHA0	Flnc	1349	VAVPKSPFRVGVTEGCDPTRVRAFGPGLEGG	Rattus norvegicus	S-nitrosylation (-SNO)	24152285
D3ZHA0	Flnc	1470	GTGVRARVPQTFTVDCSQAGRAPLQVAVLGP	Rattus norvegicus	S-nitrosylation (-SNO)	24152285
D3ZHA0	Flnc	1640	SPFRIHALPTGDASKCLVTVSIGGHGLGACL	Rattus norvegicus	S-nitrosylation (-SNO)	24152285
D3ZHA0	Flnc	1907	GLSLAVEGPSKAEITCKDNKDGTCTVSYLPT	Rattus norvegicus	S-nitrosylation (-SNO)	24152285
D3ZHA0	Flnc	1992	QLTASIRAPSGNEEPCLLKRLPNRHIGISFT	Rattus norvegicus	S-nitrosylation (-SNO)	24152285
D3ZHA0	Flnc	2102	INCEDMEDGTCKVTYCPTEPGTYIINIKFAD	Rattus norvegicus	S-nitrosylation (-SNO)	24152285
D3ZHA0	Flnc	2661	LSQAFVGQKNSFTVDCSKAGTNMMMVGVHGP	Rattus norvegicus	S-nitrosylation (-SNO)	24152285
D3ZHA0	Flnc	2680	GTNMMMVGVHGPKTPCEEVYVKHMGNRVYNV	Rattus norvegicus	S-nitrosylation (-SNO)	24152285
D3ZHA0	Flnc	473	APITRSPFPVHVAEACNPNACRASGRGLQPK	Rattus norvegicus	S-nitrosylation (-SNO)	24152285
D3ZHA0	Flnc	478	SPFPVHVAEACNPNACRASGRGLQPKGVRVK	Rattus norvegicus	S-nitrosylation (-SNO)	24152285
D3ZHD6	Rbm15b	319	GLYDDRGRPYSYQAVCEEDLMPEDDQRATRN	Rattus norvegicus	S-nitrosylation (-SNO)	29970601
D3ZHE6	ENSRNOG00000032160	42	FVDVIDQNRALVDGPCTRVRRQAMPFKCMQL	Rattus norvegicus	S-nitrosylation (-SNO)	29970601
D3ZHK9	Zfp36l2	204	KYKTELCRTFHTIGFCPYGPRCHFIHNADER	Rattus norvegicus	S-nitrosylation (-SNO)	24152285
D3ZHU9	ENSRNOG00000048927	35	YYTRLGNDFHTNKRVCEEIAIIPSKNLRNKI	Rattus norvegicus	S-nitrosylation (-SNO)	24152285
D3ZHV2	Macf1	3798	TCGEEQKAVLQEKTECLIQQYEAVSLLNSER	Rattus norvegicus	S-nitrosylation (-SNO)	24152285
D3ZHV2	Macf1	666	HTSYVETLGKLETQYCKLKETSSFRMRHLQS	Rattus norvegicus	S-nitrosylation (-SNO)	24152285
D3ZIE1	RGD1566369	174	SSLLEEQFQQGKLLACIASRPGQCGRADGYV	Rattus norvegicus	S-nitrosylation (-SNO)	24152285
D3ZIE5	Smarca1	261	WMNEFKRWVPSLRVICFVGDKDVRAAFIRDE	Rattus norvegicus	S-nitrosylation (-SNO)	29970601
D3ZIE9	Aldh18a1	546	EAIQLVNTREEVEDLCRLDKIIDLIIPRGSS	Rattus norvegicus	S-nitrosylation (-SNO)	29970601
D3ZIE9	Aldh18a1	718	NEKTAEFFLQHVDSACVFWNASTRFSDGYRF	Rattus norvegicus	S-nitrosylation (-SNO)	24152285
D3ZIE9	Aldh18a1	88	IVVKLGSAVVTRGDECGLALGRLASIVEQVS	Rattus norvegicus	S-nitrosylation (-SNO)	29970601
D3ZIF0	Zfp512	326	SEHGPVFFPESGQPDCLKEMSLETKGGGRVQ	Rattus norvegicus	S-nitrosylation (-SNO)	29970601
D3ZIF0	Zfp512	432	AVYSSVSGLKAHLGSCTLGTFVAGKYKCLLC	Rattus norvegicus	S-nitrosylation (-SNO)	29970601
D3ZIF0	Zfp512	61	IPHEDSLSGSSSASSCEPVGDFPATFRKSTY	Rattus norvegicus	S-nitrosylation (-SNO)	29970601
D3ZIK0	Glce	109	NGGSKVLGLKYEEIDCLINDEHTIRGRREGN	Rattus norvegicus	S-nitrosylation (-SNO)	22363674
D3ZIQ1	Acot4	14	**MAATLSLEPAGRSCWDEPLSITVRGLAPE	Rattus norvegicus	S-nitrosylation (-SNO)	24152285
D3ZIY7	ENSRNOG00000020641	205	LMMAGIDDCYTSARGCTATLGNFAKATFDPI	Rattus norvegicus	S-nitrosylation (-SNO)	24152285; 29970601
D3ZJ19	Satb2	195	KELLKEMNQSTLAKECPLSQSMISSIVNSTY	Rattus norvegicus	S-nitrosylation (-SNO)	29970601
D3ZJ19	Satb2	611	PREEAPPPPPPTEDSCAKKPRSRTKISLEAL	Rattus norvegicus	S-nitrosylation (-SNO)	29970601
D3ZJA3	Spry4	284	LRRPGCRCKHTNSVICKAASGDTKASRSDKP	Rattus norvegicus	S-nitrosylation (-SNO)	24152285
D3ZJD3	ENSRNOG00000037673	13	***MSAHLQWMVVRNCSSFLIKRNKQTYSTE	Rattus norvegicus	S-nitrosylation (-SNO)	24152285
D3ZJT9	L3mbtl3	144	EDRDGGEDNDEEDPKCSRKKKPKLSLKADSK	Rattus norvegicus	S-nitrosylation (-SNO)	29970601
D3ZJT9	L3mbtl3	557	HFKKSRYLGTQSGANCPYSEINLSKDRIFPD	Rattus norvegicus	S-nitrosylation (-SNO)	29970601
D3ZJU0	Arid2	1236	ACTSAAPPFKGDKIICQKEEEAKEATGLHVH	Rattus norvegicus	S-nitrosylation (-SNO)	29970601
D3ZJU0	Arid2	1263	LHVHERKIEVMENPSCRRGTTNTSNGDTSES	Rattus norvegicus	S-nitrosylation (-SNO)	29970601
D3ZJU0	Arid2	1374	GDGSHLSKNIPNHKTCNHVGNGEVSPVEPQG	Rattus norvegicus	S-nitrosylation (-SNO)	29970601
D3ZJU0	Arid2	1541	VGVRIVTISDPNNAGCSATMVAVPAGADPST	Rattus norvegicus	S-nitrosylation (-SNO)	29970601
D3ZJU0	Arid2	382	DRFLKMRGMEILGNLCKAEDNGVLICEYVDQ	Rattus norvegicus	S-nitrosylation (-SNO)	29970601
D3ZJU0	Arid2	553	CSVSRAEMYSEYLSTCSKLARGGILTSTGFY	Rattus norvegicus	S-nitrosylation (-SNO)	29970601
D3ZJU0	Arid2	82	NQWGEIVEEFNFPRSCSNAAFALKQYYLRYL	Rattus norvegicus	S-nitrosylation (-SNO)	29970601
D3ZKC9	Virma	1007	MGTTLHRVTTISMARCTLTLLKTMLTELLRG	Rattus norvegicus	S-nitrosylation (-SNO)	29970601
D3ZKC9	Virma	1169	AKLLQEIVRSFSGTTCQPIQHMLRRICVQLC	Rattus norvegicus	S-nitrosylation (-SNO)	29970601
D3ZKC9	Virma	33	PSAEQSSHIDVVRFPCVVYINEVRVIPPGVR	Rattus norvegicus	S-nitrosylation (-SNO)	29970601
D3ZKC9	Virma	353	YDPYDRELVPLLYFSCPYKTTFEIEINRMKD	Rattus norvegicus	S-nitrosylation (-SNO)	29970601
D3ZKG6	ENSRNOG00000032765	35	YYTRLGNDFHTNKRVCEEIAIIPSKNLRNKI	Rattus norvegicus	S-nitrosylation (-SNO)	24152285
D3ZKI5	Phf3	1102	KDTTSQHRQHLFDLNCKICIGRMAPPVDDLS	Rattus norvegicus	S-nitrosylation (-SNO)	29970601
D3ZKI5	Phf3	1615	CRPSTGKGSVDGNVSCSENLVANTRSPQFIN	Rattus norvegicus	S-nitrosylation (-SNO)	29970601
D3ZKI5	Phf3	1655	GRSQQTVSDSKDGESCRNGERHSVCAPSYNR	Rattus norvegicus	S-nitrosylation (-SNO)	29970601
D3ZKI5	Phf3	1664	SKDGESCRNGERHSVCAPSYNREPVEPVSGE	Rattus norvegicus	S-nitrosylation (-SNO)	29970601
D3ZKI5	Phf3	1752	RGSATSSSHFEGGNTCQSEFPSKSINFTPRS	Rattus norvegicus	S-nitrosylation (-SNO)	29970601
D3ZKI5	Phf3	178	KTFSTSKAGVKPPERCQGKEEVYASLKSEHP	Rattus norvegicus	S-nitrosylation (-SNO)	29970601
D3ZKI5	Phf3	277	ASAGVGGKRTEALMECKTSSSPLFKVSVKED	Rattus norvegicus	S-nitrosylation (-SNO)	29970601
D3ZKI5	Phf3	326	AVGRLEQESEEIKFSCEGDRMSTEPESSDVS	Rattus norvegicus	S-nitrosylation (-SNO)	29970601
D3ZKI5	Phf3	360	ACTDKNKTEKNEGAQCHLELKNTVDIVDKPE	Rattus norvegicus	S-nitrosylation (-SNO)	29970601
D3ZKI5	Phf3	867	EEKSEKIAKDSAALTCAGEKAARSGTHEKQE	Rattus norvegicus	S-nitrosylation (-SNO)	29970601
D3ZL85	Hccs	72	HSVPAHQDRAYEYVECPVTGAAAKNKENLDP	Rattus norvegicus	S-nitrosylation (-SNO)	24152285
D3ZLL8	LOC100909878	72	RAGKIVVNLTGRLNKCGVISPRFDVQLKDLE	Rattus norvegicus	S-nitrosylation (-SNO)	24152285; 29970601
D3ZN21	Ddx3y	221	KHAIPIIKEKRDLMACAQTGSGKTAAFLLPI	Rattus norvegicus	S-nitrosylation (-SNO)	29970601
D3ZN21	Ddx3y	315	GGADIGQQIRDLERGCHLLVATPGRLVDMME	Rattus norvegicus	S-nitrosylation (-SNO)	24152285; 29970601
D3ZND9	Riok3	171	IGKGKDITTKHDEVVCGRKNTARMENFAPGF	Rattus norvegicus	S-nitrosylation (-SNO)	24152285
D3ZNI3	Pdcd11	1281	FHLSDSYSEEPLTDFCPQKIVRCYILSTAHR	Rattus norvegicus	S-nitrosylation (-SNO)	29970601
D3ZNI3	Pdcd11	1364	GPSVMGLVKHSHVSQCVSREKELYDKCLPEG	Rattus norvegicus	S-nitrosylation (-SNO)	29970601
D3ZNI3	Pdcd11	599	RVFYTGQVVKVAVLNCEPSKERMLLSFKLLS	Rattus norvegicus	S-nitrosylation (-SNO)	29970601
D3ZNI3	Pdcd11	694	LHHWLQTGDTLHRVLCLSQSEKHILLCRKPA	Rattus norvegicus	S-nitrosylation (-SNO)	29970601
D3ZNQ6	Ube2m	47	LRIQKDINELNLPKTCDISFSDPDDLLNFKL	Rattus norvegicus	S-nitrosylation (-SNO)	24152285
D3ZNX0	Kctd3	706	TGPAQAEAKGAAAGECAVCERKSPGTEGRCV	Rattus norvegicus	S-nitrosylation (-SNO)	24152285
D3ZPF0	Fhl3	10	******MSEAFDCAKCNESLYGRKYIQTDSG	Rattus norvegicus	S-nitrosylation (-SNO)	24152285
D3ZPF0	Fhl3	256	GGKYVSFEDRHWHHSCFSCARCSTSLVGQGF	Rattus norvegicus	S-nitrosylation (-SNO)	24152285
D3ZPF0	Fhl3	259	YVSFEDRHWHHSCFSCARCSTSLVGQGFVPD	Rattus norvegicus	S-nitrosylation (-SNO)	24152285
D3ZPF0	Fhl3	65	DSRELFYEDRHFHEGCFRCCRCQRSLADEPF	Rattus norvegicus	S-nitrosylation (-SNO)	24152285
D3ZPL1	Cpsf6	159	LPKRELHGQNPVVTPCNKQFLSQFEMQSRKT	Rattus norvegicus	S-nitrosylation (-SNO)	29970601
D3ZPR0	Cse1l	272	DEEEAGLLELLKSQICDNAALYAQKYDEEFQ	Rattus norvegicus	S-nitrosylation (-SNO)	24152285
D3ZPW7	Gpx8	79	KFKGKASLVVNVASDCRFTDKSYETLRELHK	Rattus norvegicus	S-nitrosylation (-SNO)	24152285
D3ZPY0	Wtap	270	TSSEPVDQAEATSKDCSRLANGPSNGSSSRQ	Rattus norvegicus	S-nitrosylation (-SNO)	29970601
D3ZPY0	Wtap	90	ILVMRLATKEQEMQECTTQIQYLKQVQQPSV	Rattus norvegicus	S-nitrosylation (-SNO)	29970601
D3ZQ57	Plxnb2	617	HGNVFLTSHQYPFYDCREAMSLVENLPCISC	Rattus norvegicus	S-nitrosylation (-SNO)	24152285
D3ZQ57	Plxnb2	983	YGGSRVPSPGISFTYCENPVLRAFEPLRSFV	Rattus norvegicus	S-nitrosylation (-SNO)	24152285
D3ZQE8	Xpo5	221	QMKTDASQEAEAQANCRVSIAALNTLAGYID	Rattus norvegicus	S-nitrosylation (-SNO)	24152285
D3ZQE8	Xpo5	419	NLVKMGFPSKTDSPSCEYSRFDFDSDEDFNA	Rattus norvegicus	S-nitrosylation (-SNO)	24152285
D3ZQN7	Lamb1	1785	SLLKDISEKVAVYSTCL**************	Rattus norvegicus	S-nitrosylation (-SNO)	24152285
D3ZQW1	Blm	308	PSPEEIISTASSSLKCSSMLKDLDDSDKEKD	Rattus norvegicus	S-sulfinylation (-SO2H)	25561502
D3ZRL3	Dusp23	95	IVDEANARGEAVGVHCALGFGRTGTMLACYL	Rattus norvegicus	S-sulfinylation (-SO2H)	25561502
D3ZRM0	Dusp27	114	RVREKMDDKSLFNTPCVLDLQRALIQDRQEA	Rattus norvegicus	S-nitrosylation (-SNO)	24152285
D3ZRN3	Actbl2	286	ESRGIHETTFNSIMKCDVDIRKDLYANTVLS	Rattus norvegicus	S-nitrosylation (-SNO)	24152285
D3ZS61	ENSRNOG00000030447	72	RAGKIVVNLTGRLNKCGVISPRFDVQLKDLE	Rattus norvegicus	S-nitrosylation (-SNO)	24152285; 29970601
D3ZSE6	Pjvk	324	ILCGMGNLKRETVYGCFQCSVDGVKYVRLHA	Rattus norvegicus	S-sulfinylation (-SO2H)	25561502
D3ZSE6	Pjvk	327	GMGNLKRETVYGCFQCSVDGVKYVRLHAVPC	Rattus norvegicus	S-sulfinylation (-SO2H)	25561502
D3ZSL2	Abracl	39	GKLSVKFGVLFQDDRCANLFEALVGTLKAAK	Rattus norvegicus	S-nitrosylation (-SNO)	24152285
D3ZSV7	Thumpd3	240	VQKFRVTCNRAGEKHCFTSNEAARGFGGAVQ	Rattus norvegicus	S-nitrosylation (-SNO)	24152285
D3ZSY3	Bcl11a	112	NPVEVGIQVTPEDDDCLSTSSRGICPKQEHI	Rattus norvegicus	S-nitrosylation (-SNO)	29970601
D3ZSY3	Bcl11a	163	IPTPGMSAEYAPQGICKDEPSSYTCTTCKQP	Rattus norvegicus	S-nitrosylation (-SNO)	29970601
D3ZSY3	Bcl11a	585	HKRSHLAEAEGHRDTCDEDSVAGESDRIDDG	Rattus norvegicus	S-nitrosylation (-SNO)	29970601
D3ZSY3	Bcl11a	607	GESDRIDDGTVNGRGCSPGESASGGLSKKLL	Rattus norvegicus	S-nitrosylation (-SNO)	29970601
D3ZT52	Pbrm1	1096	FKLCPETFRDEDVFVCESRYSAKTKSFKKIK	Rattus norvegicus	S-nitrosylation (-SNO)	29970601
D3ZT52	Pbrm1	1200	FEQLRYNDMWLKVGDCVFIKSHGLVRPRVGR	Rattus norvegicus	S-nitrosylation (-SNO)	29970601
D3ZT52	Pbrm1	1270	SNLEETCPMSCILGKCAVLSFKDFLSCRPTE	Rattus norvegicus	S-nitrosylation (-SNO)	29970601
D3ZT52	Pbrm1	580	NVVLEAREPGSGRRLCDLFMVKPSKKDYPDY	Rattus norvegicus	S-nitrosylation (-SNO)	29970601
D3ZT52	Pbrm1	917	AVELQQFFIRIRDELCKNGEILLSPALSYTT	Rattus norvegicus	S-nitrosylation (-SNO)	29970601
D3ZT52	Pbrm1	988	GTTGLSGLHRTYSQDCSFKNSMYHVGDYVYV	Rattus norvegicus	S-nitrosylation (-SNO)	29970601
D3ZT78	ENSRNOG00000003401	174	KIGKPHTVPCKVTGRCGSVLVRLIPAPRGTG	Rattus norvegicus	S-nitrosylation (-SNO)	24152285
D3ZT78	ENSRNOG00000003401	215	LMMAGIDDCYTSARGCTATLGNFAKATFDAI	Rattus norvegicus	S-nitrosylation (-SNO)	24152285; 29970601
D3ZTP0	Aldh1l2	682	GFTGSTSVGKQIMKSCAVSNLKKVSLELGGK	Rattus norvegicus	S-nitrosylation (-SNO)	24152285
D3ZTX0	Tmed7	111	DSFTFTASKNGTYKFCFSNEFSTFTHKTVYF	Rattus norvegicus	S-nitrosylation (-SNO)	24152285
D3ZTX0	Tmed7	50	GGSEITFELPDNAKQCFYEDITQGTKCTLEF	Rattus norvegicus	S-nitrosylation (-SNO)	24152285
D3ZU13	Eif4g1	1263	IEEYLHLNDMKEAVQCVQELASPSLLFIFVR	Rattus norvegicus	S-nitrosylation (-SNO)	24152285
D3ZUC9	Oxsr1	191	DITRNKVRKTFVGTPCWMAPEVMEQVRGYDF	Rattus norvegicus	S-nitrosylation (-SNO)	24152285
D3ZUD8	Tm9sf3	448	GTILGRNLSGQPNFPCRVNAVPRPIPEKKWF	Rattus norvegicus	S-nitrosylation (-SNO)	24152285
D3ZUH5	Prr36	964	EPRPGPGSAKVTAAACAGASSRSPKSTRLGE	Rattus norvegicus	S-nitrosylation (-SNO)	29970601
D3ZUQ0	Rilpl1	47	SLVGHEFERVIDQHGCEAIARLMPKVVRVLE	Rattus norvegicus	S-nitrosylation (-SNO)	22782549
D3ZUU5	Dnajb1	179	VTHDLRVSLEEIYSGCTKKMKISHKRLNPDG	Rattus norvegicus	S-nitrosylation (-SNO)	24152285
D3ZUY8	Ap2a1	225	LITCLCKKNPDDFKTCVSLAVSRLSRIVSSA	Rattus norvegicus	S-nitrosylation (-SNO)	29970601
D3ZUY8	Ap2a1	267	VPAPWLSVKLLRLLQCYPPPEDAAVKGRLVE	Rattus norvegicus	S-nitrosylation (-SNO)	29970601
D3ZUY8	Ap2a1	283	YPPPEDAAVKGRLVECLETVLNKAQEPPKSK	Rattus norvegicus	S-nitrosylation (-SNO)	29970601
D3ZUY8	Ap2a1	397	DVSVRQRAADLLYAMCDRSNAKQIVSEMLRY	Rattus norvegicus	S-nitrosylation (-SNO)	29970601
D3ZUY8	Ap2a1	492	GYAAKTVFEALQAPACHENMVKVGGYILGEF	Rattus norvegicus	S-nitrosylation (-SNO)	29970601
D3ZUY8	Ap2a1	941	FVGAGIIQTKALQVGCLLRLEPNAQAQMYRL	Rattus norvegicus	S-nitrosylation (-SNO)	29970601
D3ZUY8	Ap2a1	970	RLTLRTSKEPVSRHLCELLAQQF********	Rattus norvegicus	S-nitrosylation (-SNO)	29970601
D3ZVD8	LOC108348065	514	DNHHPETPQRILRIMCHLEEVGLAARCLILP	Rattus norvegicus	S-nitrosylation (-SNO)	29970601
D3ZVH2	ENSRNOG00000007605	134	CYGVLRFIMESGAEGCEVVVSGKLRGQRAKS	Rattus norvegicus	S-nitrosylation (-SNO)	24152285
D3ZVQ0	Usp5	219	MRENLWLNLTDGSILCGRRYFDGSGGNNHAV	Rattus norvegicus	S-nitrosylation (-SNO)	24152285
D3ZVR9	Pgm5	165	DKIYQISKTIEEYTICPDLRIDLSRLGRQEF	Rattus norvegicus	S-nitrosylation (-SNO)	24152285
D3ZVU7	Hdac1l	263	SKVMEMFQPSAVVLQCGSDSLSGDRLGCFNL	Rattus norvegicus	S-nitrosylation (-SNO)	UniProt
D3ZWL9	Dido1	812	KDTTSQHRAHLFDLNCKICTGQVPSSEDEPA	Rattus norvegicus	S-nitrosylation (-SNO)	29970601
D3ZWL9	Dido1	815	TSQHRAHLFDLNCKICTGQVPSSEDEPAPKK	Rattus norvegicus	S-nitrosylation (-SNO)	29970601
D3ZWL9	Dido1	870	PSTADEGIAETPENTCDPDLETVSSLNQERK	Rattus norvegicus	S-nitrosylation (-SNO)	29970601
D3ZWL9	Dido1	934	VTVSGRDPRTALSGSCTVTASMAAHMDNSQT	Rattus norvegicus	S-nitrosylation (-SNO)	29970601
D3ZWV2	ENSRNOG00000027574	150	YEKYDNSLKIVSNASCTTNCLAPLAKVIHDN	Rattus norvegicus	S-nitrosylation (-SNO)	16418269; 24152285
D3ZWV2	ENSRNOG00000027574	150	YEKYDNSLKIVSNASCTTNCLAPLAKVIHDN	Rattus norvegicus	S-sulfinylation (-SO2H)	25561502
D3ZWV2	ENSRNOG00000027574	154	DNSLKIVSNASCTTNCLAPLAKVIHDNFGIV	Rattus norvegicus	S-nitrosylation (-SNO)	22782549
D3ZWV2	ENSRNOG00000027574	154	DNSLKIVSNASCTTNCLAPLAKVIHDNFGIV	Rattus norvegicus	S-sulfinylation (-SO2H)	25561502
D3ZWV2	ENSRNOG00000027574	23	GFGRIGRLVTRAAFSCDKVDIVAINDPFIDL	Rattus norvegicus	S-nitrosylation (-SNO)	22782549; 24152285
D3ZXI0	Pycr1	170	EKKLTAFQPAPKVIRCMTNTPVVVREGVTVY	Rattus norvegicus	S-nitrosylation (-SNO)	29970601
D3ZXM1	Adamts15	493	MVCQTRHFPWADGTSCGEGKFCLKGACVERH	Rattus norvegicus	S-nitrosylation (-SNO)	24152285
D3ZXN8	Anxa10	111	HELWHAMKGAGTDENCLIEILASRTNGEIFQ	Rattus norvegicus	S-nitrosylation (-SNO)	24152285
D3ZY47	RGD1559896	228	SQIKSMEKGEKVLPACYRQEPAIKDREAKPV	Rattus norvegicus	S-nitrosylation (-SNO)	24152285
D3ZYQ9	Rnf20	251	TDLLQEKHHTMSQEFCKLQGKVETAESRVSV	Rattus norvegicus	S-nitrosylation (-SNO)	24152285
D3ZZC5	Tradd	135	AGAEQLDSWLTDEERCLNYILAQKPDRLRDE	Rattus norvegicus	S-nitrosylation (-SNO)	24152285
D3ZZC7	ENSRNOG00000032877	72	RAGKIVVNLAGRLNKCGVISPRFDVQLKDLE	Rattus norvegicus	S-nitrosylation (-SNO)	24152285; 29970601
D3ZZK1	ENSRNOG00000029843	36	RITLTSRNVKSLEKVCADLIRGAKEKNLKVK	Rattus norvegicus	S-nitrosylation (-SNO)	29970601
D3ZZL9	Gcc2	311	SLNEDTSDASQENQKCSVALQEDPFAEHTVY	Rattus norvegicus	S-nitrosylation (-SNO)	22363674
D3ZZQ6	Ints4	289	SNEEIRLVDDAFGKICHMVSDGSWVVRVQAA	Rattus norvegicus	S-nitrosylation (-SNO)	29970601
D3ZZQ6	Ints4	45	RLTKPSKSAALHIDLCKATSPADALQYLLQF	Rattus norvegicus	S-nitrosylation (-SNO)	29970601
D3ZZQ6	Ints4	559	AYIAVLVLIFNAAKTCPTMPALFSDHTLRHY	Rattus norvegicus	S-nitrosylation (-SNO)	29970601
D3ZZQ6	Ints4	752	VTARTTRGVDPLFGMCEKFLQEVDFFQRCFI	Rattus norvegicus	S-nitrosylation (-SNO)	29970601
D3ZZY7	Kansl1l	126	KNALCNGSSVQLSKICHSHSENEIIKKELSD	Rattus norvegicus	S-sulfinylation (-SO2H)	25561502
D3ZZZ9	Ctnnd1	429	VGLLDHPKKEVHLGACGALKNISFGRDQDNK	Rattus norvegicus	S-nitrosylation (-SNO)	24152285
D3ZZZ9	Ctnnd1	533	PRHIEWESVLTNTAGCLRNVSSERSEARRKL	Rattus norvegicus	S-nitrosylation (-SNO)	24152285
D4A0T0	Ndufb10	77	YYYHRQYRRVPDITECKEGDVICIYEAEMQW	Rattus norvegicus	S-nitrosylation (-SNO)	24152285
D4A0U3	Zfp638	1027	FLKQNPQNIGDHVLSCTLSPKMDSEVQKKND	Rattus norvegicus	S-nitrosylation (-SNO)	29970601
D4A0U3	Zfp638	452	KDWIQHQNTSTHIESCRQLRQQYPDWNPEIL	Rattus norvegicus	S-nitrosylation (-SNO)	29970601
D4A0U3	Zfp638	665	AFQPFGKISDVLLVPCRNEAYLEMEFKKAVT	Rattus norvegicus	S-nitrosylation (-SNO)	29970601
D4A0W4	Bcl11b	665	FLKRAGDAGDTGAGGCGDAGAPGAVNGRGGA	Rattus norvegicus	S-nitrosylation (-SNO)	29970601
D4A0W7	Fndc3b	1028	GPSHTYKVQRLTEFTCYSFRIQATSEAGEGP	Rattus norvegicus	S-nitrosylation (-SNO)	24152285
D4A133	Atp6v1a	277	SLSKYSNSDVIIYVGCGERGNEMSEVLRDFP	Rattus norvegicus	S-nitrosylation (-SNO)	24152285
D4A197	Mcee	168	IGAHGKPVIFLHPKDCGGVLVELEQA*****	Rattus norvegicus	S-sulfinylation (-SO2H)	25561502
D4A1B2	Arpin	68	HGRKERYYVLYIQPSCIHRRKFDPKGNEIEP	Rattus norvegicus	S-nitrosylation (-SNO)	24152285
D4A1F2	Mical2	25	AQASQVFENFVQATTCKGTLQAFNILTCLLD	Rattus norvegicus	S-nitrosylation (-SNO)	24152285
D4A1P2	Rpl10l	105	RLHPFHVIRINKMLSCAGADRLQTGMRGAFG	Rattus norvegicus	S-nitrosylation (-SNO)	24152285
D4A1P2	Rpl10l	195	EFEDKVAAKRLIPDGCGVKYIPERGPLDKWR	Rattus norvegicus	S-nitrosylation (-SNO)	24152285
D4A1R8	Cpne1	52	GGAWAELCRTERVRNCSSPAFSKTLQIEYYF	Rattus norvegicus	S-nitrosylation (-SNO)	24152285
D4A206	Tcof1	450	STANLGSSRKGANPPCLGKVGSAVLKVQTGK	Rattus norvegicus	S-nitrosylation (-SNO)	29970601
D4A208	Srgap2	1020	EPAFQRSASTAGDIACAFRPVKSVKMAAPVK	Rattus norvegicus	S-nitrosylation (-SNO)	29970601
D4A208	Srgap2	357	KFEFQPHMGDMASQLCAQQPVQSELVQRRQQ	Rattus norvegicus	S-nitrosylation (-SNO)	29970601
[truncated: 32,250 more rows]
