# Supplementary material for: pCysMod: Prediction of Multiple Cysteine Modifications Based on Deep Learning Framework
Source: Front Cell Dev Biol. 2021 Feb 23;9:617366. doi: 10.3389/fcell.2021.617366 (PMC7959776; doi:10.3389/fcell.2021.617366)
Supplement: Supplementary file 5 [file Table_2.XLSX]

## Sheet: Sheet1
Table S2. The performance of 5-fold cross-validation after different processing methods
CysMod	CD-Hit 70% AUC	CD-Hit 80% AUC	CD-Hit 90% AUC	Removing redundant AUC
S-nitrosylation	0.725	0.738	0.747	0.781
S-palmitoylation	0.754	0.761	0.77	0.802
S-sulfenylation	0.766	0.782	0.788	0.79
S-sulfhydration	0.779	0.79	0.787	0.793
S-sulfinylation	0.866	0.884	0.886	0.864
