# Supplementary material for: pCysMod: Prediction of Multiple Cysteine Modifications Based on Deep Learning Framework
Source: Front Cell Dev Biol. 2021 Feb 23;9:617366. doi: 10.3389/fcell.2021.617366 (PMC7959776; doi:10.3389/fcell.2021.617366)
Supplement: Supplementary file 6 [file Table_3.XLSX]

## Sheet: Sheet1
Table S3. The cross-differentiating capabilities among the five cysteine modifications
CysMod	pS-nitrosylation AUC	pS-palmitoylation AUC	pS-sulfenylation AUC	pS-sulfinylation AUC	pS-sulfhydration AUC
S-nitrosylation	-	0.603	0.687	0.62	0.674
S-palmitoylation	0.653	-	0.62	0.537	0.588
S-sulfenylation	0.765	0.613	-	0.643	0.735
S-sulfinylation	0.793	0.641	0.769	-	0.721
S-sulfhydration	0.773	0.63	0.751	0.64	-
